# Supplementary material for: Evidence gaps on weight gain in people living with HIV: a scoping review to define a research agenda
Source: BMC Infect Dis. 2023 Apr 14;23:230. doi: 10.1186/s12879-023-08174-3 (PMC10103467; doi:10.1186/s12879-023-08174-3)
Supplement: Supplementary file 2 — Supplementary Material 2 [file 12879_2023_8174_MOESM2_ESM.xlsx]

## Sheet: Data charting
ID	PMID (If n/a: DOI, ISSN or URL in this order of preference)	Authors	Journal	Title	Objective	Year	Notes	Primary literature/ Systematic review/ Review	If primary, type of study	N of PLWH included	Does the group have any eligibility criteria?	If yes, specify as described in the paper	Ethnicities (use % if possible)	Sex (Male %)	Age (median or average, if no median available)	Age (interquartile range, IQR, or Std deviation, SD)	ART naïve (%)	Lenght of study (mo)	Baseline weight (kg)	Weight IQR or SD	Baseline BMI (kg/m2)	BMI IQR or SD	Comorbidities (% if possible)	Definition of WG used / metrics considered	Body composition and distribution of fat	Data on the pathogenesis of WG in PLWH (role of HIV, host factors, inflammation and infl. biomarkers)	Data on the correlation of WG with clinical outcomes among PLWH (including PRO)	Clinical management of WG in PLWH - role of drugs	Clinical management of WG in PLWH - intervention protocols against WG	Clinical management of WG in PLWH - monitoring of WG
34273516	34273516	Ando N and Nishijima T and Mizushima D and Inaba Y and Kawasaki Y and Kikuchi Y and Oka S and Gatanaga H	International journal of infectious diseases : IJID : official publication of the International Society for Infectious Diseases	Long-term weight gain after initiating combination antiretroviral therapy in treatment-naive Asian people living with human immunodeficiency virus.	Investigated weight changes following antiretroviral therapy initiation in treatment-naive Asians PLWH	2021		Primary	single-centre retrospective observational study	1579	Yes	Asian PLWH who were ART-naïve, defined as having no prior history of exposure to any antiretroviral agent, and who initiated treatment between 1 January 2005 and 30 February 2019. They were followed-up until October 2019. The following patients were excluded: (1) patients aged < 20 years at combination ART initiation, with combination ART defined as a combination regimen consisting of a key drug …	Asian (100%)	95.1	37	31 - 44	100	42	63.8	57.6–71.0	22.1	(20.2–24.6)	Hypertension (7.6) Dyslipidaemia (3.3) Diabetes mellitus (2.8) AIDS (35.3) Psychiatric disease (5.3)	Absolute weight change > 10% weight gain reported but only at an unspecified timepoint and not commented				All PLWH who initiated ART showed significant mean adjusted weight gain at 3 and 5 years after initiation. There was no significant difference in mean adjusted weight gain at 3 and 5 years between INSTIs and PIs. PLWH who started on DTG in combination with TAF/FTC had greater weight gain at 3 and 5 years than those who started on DTG with non-TAF-containing ART (P< 0.01 and P< 0.01), DRV (P = 0.0…
32072466	32072466	Bailin SS and Gabriel CL and Wanjalla CN and Koethe JR	Current HIV/AIDS reports	Obesity and Weight Gain in Persons with HIV.	Summarize recent literature on risks of weight gain, discuss adipose tissue changes in HIV and obesity, and synthesize current understanding of how excess adiposity and HIV contribute to metabolic complications.	2020		Review																According to the cited articles (kg change, % of PWH with >10% weight gain, change of BMI class, anthropometric indices)	HIV per se and ART promote qualitative [14, 15], quantitative [7••, 16••], and distributive alterations in adipose tissue [17–20]. Collectively, the changes in lipid and glucose metabolism in PLWH lead to increased ectopic lipid deposition in the liver and other tissues which contribute to the activation of inflammatory pathways associated with metabolic dysregulation, inflammation and fibrosis i…	HIV per se and ART promote qualitative [14, 15], quantitative [7••, 16••], and distributive alterations in adipose tissue [17–20]. Pooled analysis of 3 randomized clinical trials comparing 760 women with 3041 men initiating ART found that women had an average BMI increase of 0.59 kg/m2 higher than men [32]. In a predominantly Hispanic cohort, uninsured minority PWH had a greater prevalence of obe…	weight gain in PWH confers greater risk of metabolic disease compared with HIV-negative individuals [9•, 11]. Anthropometric indices of central adiposity estimate the visceral adipose tissue (VAT) compartment and can predict risk of cardiometabolic complications better than BMI [37, 38], particularly in PWH, who more commonly have VAT expansion than HIV-negative individuals with a similar BMI [39…	22% of individuals with normal BMI became overweight and 18% of overweight individuals became obese within 3 years after ART initiation [2•]. While a shared obesogenic environment likely explains the similar trends in obesity observed between PWH and the general population [31], the initiation of ART likely contributes to weight gain through a variety of mechanisms. The initiation of ART reverses…	Behavioral interventions through caloric restriction and physical exercise are effective in promoting weight loss in PWH, including adipose tissue loss in subcutaneous and visceral compartments [145–151, 152•]. Bariatric surgery is an effective intervention for durable weight loss and improvement of co-morbidities, but more studies are required to evaluate potential pharmacokinetic effects (alter…
31895147	31895147	Carr M and Richardson R and Tong W and Bloch M and Baker D and Hoy JF	AIDS (London, England)	Switch from tenofovir disoproxil fumarate to raltegravir is not associated with weight gain over 96 weeks.	Investigate WG after switch from tenofovir disoproxil fumarate to raltegravir 400 mg twice daily	2020		Primary	nonrandomized, open-label study	37	Yes	Patients were included who had hip or spine T-Scores less than 1.0 by dual-energy X-ray absorptiometry, were on stable ART including TDF and an rPI for at least 6 months with no evidence of prior protease inhibitor resistance and had HIV RNA viral load less than 50 copies/ml plasma for at least 3 months.	Mostly white	97.3	49		0	22	79.6		26.1		Osteopenia (100)	kg change				Switching to raltegravir 400mg BD from TDF 300mg daily in this virologically suppressed population resulted in a significant BMD increase but no significant change in weight, and the weight changes in this study were modest. these preliminary data suggest that not all INSTIs cause weight gain or at least not to the same degree.
26329830	26329830	Wu S and Qiu Y and Yan P and Wang W and Xie M and Xia P and Wang Z and Yan Y	Archives of virology	Effectiveness of first-line antiretroviral therapy in HIV/AIDS patients: A 5-year longitudinal evaluation in Fujian Province, Southeast China.	To study the response to first-line antiretroviral therapy through body weight gain and immunological and virological outcomes.	2015		Primary	5-year longitudinal evaluation study	450	Yes	450 treatment-naı¨ve patients who met the inclusion criteria of the Chinese national antiretroviral treatment guidelines were selected for antiretroviral therapy.	Asian (100%)	66.7	45.24 ± 10.92	range, 21 to 82 years	0	60	1st year (n = 384)-56.58 ± 9.32; 2nd year (n = 365)- 56.51 ± 9.21; 3rd year (n = 342)-56.37 ± 9.12; 4th year (n = 316)-56.34 ± 8.78; 5th year (n = 279)-55.96 ± 8.90					Absolute and % weight gain				During the follow-up period, the mean body weight of the patients increased significantly each year following ART as compared to baseline (all P-values<0.001), with the greatest increase (5.26 %) seen in the second year of therapy. Over 60 % of the patients showed an increase in body weight during the follow-up period. One-way ANOVA revealed a significant difference in the mean body weight during…
31504324	31504324	Kerchberger AM and Sheth AN and Angert CD and Mehta CC and Summers NA and Ofotokun I and Gustafson D and Weiser SD and Sharma A and Adimora AA and French AL and Augenbraun M and Cocohoba J and Kassaye S and Bolivar H and Govindarajulu U and Konkle-Parker D and Golub ET and Lahiri CD	Clinical infectious diseases : an official publication of the Infectious Diseases Society of America	Weight Gain Associated With Integrase Stand Transfer Inhibitor Use in Women.	To evaluate the effect of switching or adding INSTIs among WLHIV.	2019		Primary	Women’s Interagency HIV Study (WIHS) (Longitudinal study)	1118	Yes	The WIHS includes Women enrolled from 2006–2017 and who switched to or added an INSTI to ART (SWAD group) were compared to women on non-INSTI ART (STAY group). The criteria for SWAD included WLHIV: (1) with 5 consecutive WIHS visits who self-reported ART use and had HIV RNA levels <1000 copies/ml; 2) who switched from non- INSTI ART, which could have included a nucleoside reverse transcriptase in…	African American (non-Hispanic; 60.8%); White and other (15.4%); Hispanic (23.8%)	0	48.8	48.8 (SD 8.8)	0	132	Baseline Mean in SWAD: 80.2 Baseline Mean in STAY: 80.8	Baseline Mean in SWAD: (25.7); Baseline Mean in STAY: (23.0)	Baseline Mean in SWAD: 30.6; Baseline Mean in STAY: 30.9	Baseline Mean in SWAD: (8,9); Baseline Mean in STAY: (8,2)		Mean change kg Mean change BMI % loss or no change - % <7% WG - % ≥7% increase	The SWAD group had an estimated mean change in Percentage Body Fat (PBF) of 1.7% (95% CI 0.9–2.5), versus a change of 0.3% (95% CI −0.02 to 0.9) in the STAY group. The SWAD women experienced a 1.4% greater estimated increase in PBF over time, compared to the STAY women (P < .01; Table 2). The SWAD group had 2.0 cm (P < .0001), 1.9 cm (P < .0001), 0.6 cm (P < .001), and 1.0 cm (P < .01) greater es…	In the SWAD group, women of minority races/ethnicities, CD4+ lymphocyte counts ≥350, and undetectable HIV viral loads experienced significantly greater increases in weight during follow-up than women in the STAY group. In addition, there was greater magnitude in weight gain for women in the SWAD group who were ≥50 years and had a BMI <30 kg/m2, compared to women in the STAY group we found that we…	this analysis suggests pronounced increases in waist circumference among women using INSTIs. Since central obesity is among the criteria for a metabolic syndrome diagnosis, increases in waist circumference after INSTI initiation may place WLHIV at greater risk for developing a metabolic syndrome	In WLHIV, a switch to INSTI was associated with significant increases in body weight, body circumferences, and fat percentages, compared to non-INSTI ART. On average, compared to the STAY group, the INSTI to ART (SWAD group) experienced mean greater increases of 2.1 kg in body weight, 0.8 kg/m2 in BMI, 1.4% in PBF, and 2.0, 1.9, 0.6, and 1.0 cm in waist, hip, arm, and thigh circumference, respect…
24778754	24778754	Ohene SA and Addo NA and Zigah F and Newman M and Lartey M and Romero MA and Ofori S and Sheriff T and Ndanu T	The Pan African medical journal	Evaluation of antiretroviral therapy (ART) provision in an early cohort of patients initiating ART in Ghana.	To study the outcomes of an early cohort of patients initiating ART in Ghana.	2013		Primary	A cross-sectional study and a chart review.	683	Yes	Eligible study participants consisted of those who had been on ART for at least 6 months and were attending ART clinic for the first time in the four sites within the study period of June - August of 2008. The study employed a retrospective cohort analysis of data from adult HIV positive patients18 years and above on ART		Out of 683 participants, 464 were females (67.9%)	41		0	3	54					Body weight change at 6 months intervals				Increases of 5.9 kg and 8.0 kg over the median baseline weight of 54 kg (p = 0.001) at 6 and 12 months after initiating ART respectively were noted. Thereafter, there was stabilization of the median weight among the relatively fewer number of patients for whom weight data was available. This study on the experience of an early cohort of PLHIV initiated on ART during the scale up of Ghana's ART pr…		evaluations at 6 months intervals
29649107	29649107	Ezeamama AE and Guwatudde D and Sikorskii A and Kabagambe EK and Spelts R and Vahey G and Fenton JI and Fawzi WW	Nutrients	Impaired Hematologic Status in Relation to Clinical Outcomes among HIV-Infected Adults from Uganda: A Prospective Cohort Study.	Impaired hematologic status (IHS) was investigated as a determinant of immune function defined as cluster of differentiation 4 (CD4) T-helper cell count, quality of life (QOL) weight and hospitalization/mortality over 18-months among 398 adult persons living with HIV/AIDS (PLWHA) on anti-retroviral therapy.	2018		Primary	Longitudinal study	398	Yes	The study used data from multiple micronutrient trial (vitamins B, C and E vs. placebo) conducted among HIV-infected Ugandan adults between 2009 and 2012.		275 (69.1% Female)	35.8 (SD 9.0)	18–29, 30–35, 36–41 and 42+.	0	18			23.8 (SD 4.4)		Impaired hematologic status (IHS)—including anemia and high or low ferritin	To study the association between IHS and changes in weight gain for PLWHA		Our data suggests that PLWHA who have extreme ferritin levels experience more weight gain by study month 12 than those having normal ferritin levels. This association was statistically robust only among persons with baseline hyperferritinemia, an observation that we speculate is explained by relative changes in the etiology of anemia among persons on long-term HAART. Equally relevant for explaini…		BMI, hemoglobin values and QOL scores increased steadily over the entire study period. Conversely, anemia prevalence (and the severity of anemia) decreased from 48.5% at enrollment to 22.7% by month 18. change over time in BMI and QOL varied by baseline ferritin status (ferritin-by-time interaction, p-values of 0.04 and 0.01, respectively). Specifically, patients with low or high ferritin status …
31577571	31577571	Brennan AT and Berry KM and Rosen S and Stokes A and Crowther NJ and George J and Raal F and Cassim N and Sanne I and Long L and Fox MP	AIDS (London, England)	Growth curve modelling to determine distinct BMI trajectory groups in HIV-positive adults on antiretroviral therapy in South Africa.	Obesity is a major long-term concern in HIV-positive patients due to the pathogenic link between obesity and non-communicable chronic diseases (NCD). We aim to characterize changes in body mass index (BMI) over time on antiretroviral therapy (ART) and investigate the association between weight gain and survival in South Africa.	2019		Primary	Prospective cohort study	11263	Yes	All ART-naïve, non-pregnant, HIV-positive adult patients (ages 18–75 years) newly initiating standard first-line ART were eligible for the analysis. We excluded patients with missing date of ART initiation or baseline CD4 count and those without enough weight and height measurements to calculate at least 10 measures of BMI (kg/m2) at least one month apart.		female (60.2%)	37.6	32.3–44.2 (IQR)		96			22.0 kg/m2 (19.5–25.4)			BMI absolute change and change of BMI category			Looking at change in BMI (between ART initiation and last available measurement) instead of BMI trajectory group, we observe that every 1 kg/m2 increase in BMI is associated with 9% reduction in hazards of attrition (0.89–0.92). Additionally, males vs. females, patients <30 years of age vs. 30–39 years, those on stavudine or zidovudine vs. tenofovir, and patients with poorer health status at ART …	The largest gain in BMI in HIV patients on ART in our cohort occurred in the first 12 months on ART. Over the 8 years of follow-up, over 50% of our population changed BMI categories: 6.2% went down in BMI category, while 44.7% went up in BMI category, putting them at increased risk for life threatening non-communicable chronic diseases. Over the 8 years of follow-up, over 50% (n=5,736) of our pop…
33048879	33048879	Orkin C and Elion R and Thompson M and Rockstroh JK and Alvarez Bognar F and Xu ZJ and Hwang C and Sklar P and Martin EA	AIDS (London, England)	Changes in weight and BMI with first-line doravirine-based therapy.	To evaluate changes in weight and BMI in adults with HIV-1 at 1 and 2 years after starting an antiretroviral regimen that included doravirine, ritonavir-boosted darunavir, or efavirenz.	2021		Primary	Post-hoc analysis of pooled data from three double blind randomized controlled trials of DOR in treatment-naive adults wit HIV-1	1710	No		63% white, and 20% black or African-American	0.85				96 weeks (22 months)			BMI_x0002_ ≥18.5–<25			10% weight gain, and increase in BMI class (defined as a change from underweight or normal at baseline to overweight or obese at week 48 or 96, or a change from verweight at baseline to obese atweek 48 or 96).		In all treatment groups, new diagnosis of hypertension and new use of antihypertensive medication were more common in participants with high weight gain than in those with low weight gain, even after adjusting for statistically significant variables of age, black race, and baseline weight, although the 95% CIs for the differences were wide and included zero (refer to Table, Supplemental Digital C…	Being overweight or obese may increase the risk of metabolic and cardiovascular disorders (CVD) in PLWH [4,5], although the mechanism for these observations has not been elucidated. In our study population, participants with at least 10% weight gain appeared to be at higher risk for elevated cholesterol and LDL-C, as well as the development of hypertension and start of antihypertensive medication…	At week 48, mean weight gain was similar in the DOR group [1.7 kg, 95% CI (1.4, 2.1)] and the DRV+r group [1.4 kg (0.6, 2.1)] and slightly lower in the EFV group [0.6 kg (-0.1, 1.2)]. Greater weight gains were observed in all treatment groups at week 96, and the mean change was similar across the groups [2.4 (1.9, 2.8), 1.8 (0.8, 2.7), and 1.6 (0.9, 2.3) kg, respectively]. Median weight gains wer…
32773470	32773470	Assoumou L and Racine C and Fellahi S and Lamaziere A and Farabos D and Beniguel L and Bastard JP and Feve B and Gibowski S and Katlama C and Costagliola D and Capeau J	AIDS (London, England)	Fat gain differs by sex and hormonal status in persons living with suppressed HIV switched to raltegravir/etravirine.	To analyze evolution of weight/fat and insulin sensitivity according to sex, and, in women, according to ovarian activity and menopausal status	2020		Primary	ANRS- 163-ETRAL trial	165	Yes	Analysis was done using evolution of weight/fat and insulin sensitivity according to sex, and, in women, according to ovarian activity (n=40, detectable level of the anti-Mu¨ llerian hormone, AMH, ELISA, Beckman- Coulter) [9] and menopausal status (12-month spontaneous amenorrhea).	White and Black-African males and females.	70.9	40-60			48			Men- 24.1; Women- 24.9	Men- (22.5–25.7); Women- (22.5-29.2)	Women with ovarian activity having (n=40, detectable level of the anti-Mu¨ llerian hormone, and menopausal status (12-month spontaneous amenorrhea).	BMI absolute and % changes	Both men and women experienced increases in total, trunk and limb fat. Fat gain affected both peripheral (limbs) and central (trunk, waist, hip) areas. Evolution of BMI, total and trunk fat differed between the three groups (Table 1) with no variation in group 1, contrasting with increased BMI, total and trunk fat in the perimenopausal and postmenopausal groups leading to homogeneous fat gain.	The variation in BMI was negatively associated with the AMH level at 48 weeks (R¼_x0002_0.361, P¼0.02) with the same trend at baseline (R¼_x0002_0.274, P¼0.08); 75% of women with detectable AMH at 48 weeks had stable or decreased BMI. Conversely, 71% of peri/postmenopausal women had increased BMI (Chi2 P¼0.0065). The results obtained with baseline AMH were almost similar. This suggests that funct…	At baseline, BMI did not differ between men and women and increased similarly at 48 and 96 weeks, with a 1.5 and 2.8% increase in men (P<0.0001) and a 1.6 and 1.8% increase in women (P¼0.04 and 0.01), respectively . AMH was detectable in 12 women, indicating functional ovarian activity (group 1, 46 years), six nonmenopausal women had undetectable AMH (perimenopausal, group 2, 47 years) and 22 wer…	We observed here that men increased weight/fat after switching to raltegravir/etravirine. This weight variation appears different from that related to aging in PLWH. BMI steadily increased between 40 and 60 years by 0.05 kg/m2/year (0.2%/year) and stabilized over 60 years, far less than the 1.5%/year observed in ETRAL men. While initiation of INSTI has been associated with weight gain in men [3],…
31339677	31339677	Venter WDF and Moorhouse M and Sokhela S and Fairlie L and Mashabane N and Masenya M and Serenata C and Akpomiemie G and Qavi A and Chandiwana N and Norris S and Chersich M and Clayden P and Abrams E and Arulappan N and Vos A and McCann K and Simmons B and Hill A	The New England journal of medicine	Dolutegravir plus Two Different Prodrugs of Tenofovir to Treat HIV.	To compare the efficacy of a triple-therapy combination of emtricitabine (FTC) and DTG plus either of two tenofovir prodrugs — TAF (TAF-based group) or tenofovir disoproxil fumarate (TDF) (TDF-based group) — against the local standard- of-care regimen of TDF–FTC–efavirenz (standard-care group).	2019		Primary	Phase 3, investigator-led, open-label, randomized trial	1053	Yes	Age of 12 years or older, no receipt of ART in the previous 6 months, a creatinine clearance of more than 60 ml per minute (>80 ml per minute in patients younger than 19 years of age), and an HIV type 1 (HIV-1) RNA level of 500 copies or more per milliliter	99% of the were black, and 59% were female	41	32	TAF group- 33±7.8; TDF group- 32±8.1; Standard care group- 32±7.4		48	Male patients- 67.9±10.9 (TAF group); 67.1±11.2 (TDF group); 67.3±11.9 (Standard care group) Female patients- 68.8±14.8 (TAF group); 69.5±16.2 (TDF group); 70.2±16.5 (Standard care group)		Male patients- 21.7 (TAF group); 21.6 (TDF group); 21.8 (Standard care group) Female patients- 25.6 (TAF group); 26.1 (TDF group); 26.1 (Standard care group)			absolute weight gain; % of patients in whom obesity emerged during treatment.	There were increases in DXAassessed lean and fat mass in the limbs and trunk, with significant differences according to treatment group and sex.	Regression analysis showed that obesity that emerged during treatment at week 48 was associated with a lower CD4 count, a higher viral load, and older age. weight gain is unlikely to be simply a “return to health” effect, because viral suppression, CD4 recovery, and clinical events were similar across the groups. The weight gain in our trial among black male patients receiving the TAF-based regim…		At week 48, absolute weight gain and the percentage of patients in whom obesity emerged during treatment were highest in the TAF-based group (6 kg, 14% new obesity), but the values in the TDF-based group (3 kg, 7% new obesity) were also higher than those in the standard-care group (1 kg, 6% new obesity). There was significantly more weight gain with the DTG-containing regimens, especially in comb…
32521616	32521616	Taramasso L and Di Biagio A and Bovis F and Forlanini F and Albani E and Papaioannu R and Giacomet V	Microorganisms	Switching to Integrase Inhibitors Unlinked to Weight Increase in Perinatally HIV-Infected Young Adults and Adolescents: A 10-Year Observational Study.	To determine weight gain following switch to or adding an INSTI to ART (INSTI group) compared to those who remained on non-INSTI ART (non-INSTI group).	2020		Primary	Retrospective, observational, multicentre study	78	Yes	The criteria for the INSTI group included PHIV (1) who switched from non-INSTI ART, which could have included any nucleoside reverse transcriptase inhibitor (NRTI) backbone along with either adding a non-nucleoside reverse transcriptase inhibitor (NNRTI), protease inhibitor (PI), or entry inhibitor to an INSTI, or adding an INSTI to ongoing ART; (2) at least two weight measures available, one bef…	61 (92.42)	33		26.67 (±4.79)			58.65 (12.51)					Absolute weight change		in our study, participants were younger compared to those enrolled in previous studies [7–9], and older age is a recognized risk factor for fat and weight increase, at least until elderly age [8,31]. However, studying the weight change at a younger age is still very important, since at as early as 18 years of age, high body mass index can be predictive of increased risk for all-cause mortality an…		The INSTI group experienced a mean increase (pre-post T0) in body weight of 0.28 kg/year (95% CI 􀀀 0.29; 0.85, p = 0.338), while, in the non-INSTI group, the mean increase was 0.36 kg/year (95% CI 􀀀 0.47; 1.20, p = 0.391). Six patients had a BMI > 30 and were thus considered obese at the end of the study: 3 in both in the INSTI and non-INSTI group. Patients who switched to an INSTI regimen seemed…
32935552	32935552	Calza L and Borderi M and Colangeli V and Esposito F and Giglia M and Bon I and Re MC	AIDS research and human retroviruses	Short Communication: No Significant Increase in Body Fat Mass in Naive HIV-Infected Patients Starting Raltegravir Plus Tenofovir Disoproxil Fumarate/Emtricitabine.	To evaluate changes in weight and body fat mass in antiretroviral therapy-naive HIV-infected patients starting a cART including raltegravir (RAL) plus tenofovir disoproxil fumarate/emtricitabine, in comparison with those starting darunavir-ritonavir plus the same nucleoside/nucleotide backbone.	2020	Weight gain reported had no significant difference in comparison to previous studies and lack of a larger study cohort reported.	Primary	Retrospective analysis	39	Yes	naive to cART and who initiated a first antiretroviral treatment in our hospital from January 2017 through December 2018	white 87%	79	44.2	(33.5, 56.2)	100		71.5	(59.7, 85.2)	23.5	(22.7, 25.4)	10% had previous AIDS-defining condition, 8% coinfected with HCV, 18% had hypertension, 10% type 2 diabetes mellitus	Absolute change in weight and BMI				After 12 months reported an increase in weight, BMI, total fat mass, and body fat percentage in both groups (RAL or DRV/r in association with tenofovir disoproxil fumarate/emtricitabine), but all changes were statistically not significant.
28370356	28370356	Hamill MM and Pettifor JM and Ward KA and Norris SA and Prentice A	Journal of bone and mineral research : the official journal of the American Society for Bone and Mineral Research	Changes in Bone Mineral Density, Body Composition, Vitamin D Status, and Mineral Metabolism in Urban HIV-Positive South African Women Over 12 Months.	To investigate the effects of HIV infection and ART over time on bone mass, body composition, vitamin D status, and markers of calcium and phosphorus metabolism.	2017		Primary	Longitudinal investigation of urban South African premenopausal women with and without HIV infection.	149	Yes	HIV-positive women with preserved CD4 counts and anticipated not to require ART initiation for at least 12 months (Ppres); and HIV-positive women with low CD4 counts who were eligible to commence ART soon after the baseline visit (Plow).	black South African women (100%)		34.5±6.0 for Ppres group; 33.2±6.2 for Plow group		29.95% (Ppres)	12	72.1±17.4 for Ppres group and 64.5±15.7 for Plow group		28.3±6.5 for Ppres group and 25.5±6.0 for Plow group			Absolute weight, BMI and fat mass changes	Despite their larger increases in weight and fat mass, Plow remained significantly lighter, with less fat mass than Nref. Conversely, despite their increase in body weight, by 12 months the aBMD of Plow women had significantly decreased by 2% to 3% at the femoral neck and lumbar spine, before and after size adjustment, with smaller decreases at the total hip and WBLH. Analyses indicate that both …	Women who initiated ART gained weight rapidly, largely due to an increase in fat mass rather than in lean mass. Greater fat accumulation in relation to ART-associated weight gain has been reported in other settings and it has been suggested that this is due to mitochondrial dysfunction.(31) In the South African women, the deposition of fat rather than muscle with ART may also be a consequence of …		Plow women were significantly lighter at baseline with lower fat mass, lean mass, and fat:lean2 ratio than Ppres or Nref. Nref and Plow gained significant amounts of weight and body fat over the 12 months, but Ppres had no significant anthropometric changes. The aBMD (arial bone mineral density) of Nref and Ppres women increased significantly at the total hip and aBMD at the lumbar spine was also…
34002626	34002626	Mounzer K and Brunet L and Hsu R and Fusco J and Vannappagari V and Henegar C and van Wyk J and Crawford M and Lo J and Fusco G	AIDS research and human retroviruses	Changes in Body Mass Index Associated with Antiretroviral Regimen Switch Among Treatment-Experienced, Virologically Suppressed People Living with HIV in the United States.	To assess changes in BMI following a regimen switch among ART-experienced, virologically suppressed PLWH in a U.S. population-based cohort	2021		Primary	The Observational Pharmacoepidemiology Research and Analysis (OPERA_x0002_) cohort study.	10653	Yes	Eligible PLWH had to have switched to a three-drug ART regimen containing one and only one of the following core agents: DTG, EVG/c, RAL, RPV, or bDRV, without prior exposure to any of these. In addition, included PLWH had to have a plausible weight measurement (BMI ≥10 and ≤50) at or within 3 months before switch.	Non-hispanic black (30-42 %)	79-87 %		DTG-48 (37, 55); EVG/c -43 (33, 52); RAL- 51 (43, 57); RPV- 43 (32, 52); bDRV- 48 (38, 54)		24		DTG-79.4 (69.4, 90.7); EVG/c -79.4 (70.3, 90.7); RAL-79.8 (70.3, 91.2); RPV-79.8 (70.8, 90.7); bDRV-80.9 (71.2, 91.3)		DTG-26.2 (23.4, 29.5); EVG/c 26.1 (23.4, 29.6); RAL-26.3 (23.5, 29.8); RPV-26.2 (23.4, 29.8); bDRV-26.6 (23.9, 30.2)	Substance abuse (12-15 %); Hypertension (25-31 %); Lipodystrophy (1-4 %); Endocrine disorders (31-42 %)	5% weight change; change of BMI category		A post hoc analysis of the ADVANCE trial has demonstrated that slower EFV CYP2B6 metabolizer genotypes were associated with lesser weight gain, suggesting that weight differences between the EFV and DTG arms of the trial were driven by impaired weight gain in those with loss-of-function CYB2B6 singlenucleotide polymorphism (SNP).		Large proportions of PLWH had gained ‡5% of their body weight at 6 months (DTG: 19.6%, EVG/c: 19.5%, RAL: 17.2%, bDRV: 16.9%, RPV: 20.1%), 12months (DTG: 26.4%, EVG/c: 28.0%, RAL: 23.9%, bDRV: 21.8%, RPV: 29.6%), and 24 months (DTG: 32.2%, EVG/c: 34.0%, RAL: 28.6%, bDRV: 25.7%, RPV: 35.8%). There was an upward trend in weight gain over time across all groups. BMI increases were lowest with bDRV a…
26797215	26797215	McComsey GA and Moser C and Currier J and Ribaudo HJ and Paczuski P and Dube MP and Kelesidis T and Rothenberg J and Stein JH and Brown TT	Clinical infectious diseases : an official publication of the Infectious Diseases Society of America	Body Composition Changes After Initiation of Raltegravir or Protease Inhibitors: ACTG A5260s.	To describe the changes in body composition over 96 weeks after initiating tenofovir/emtricitabine (TDF/FTC) plus atazanavir/ritonavir (ATV/r), darunavir/ritonavir (DRV/r), or RAL in HIV-positive individuals naive to treatment.	2016		Primary	A5260s was a substudy of AIDS Clinical Trials Group (ACTG) A5257 in which HIV-infected ART-naive persons aged ≥18 years with HIV-1 RNA ≥1000 copies/mL were randomized in an open-label fashion to receive TDF/FTC plus ATV/r, DRV/r, or RAL..	328	Yes	A5257 participants without known CVD or diabetes mellitus, uncontrolled thyroid disease, or use of lipid-lowering medications were eligible to enroll in A5260s.	44% white non-Hispanic, and 20% Hispanic.	90	36			22 (96 weeks)	ATV/r- 80 (69,88); RAL- 77 (66,89)		ATV/r- 26 (23, 29); RAL- 24 (22,28)			% BMI change; % fat change	The measures reflected changes in central fat depots, although trunk fat is reflective of combined subcutaneous and visceral fat depots. Being in the high HIV-1 RNA stratum was associated with a 2- to 3-fold increase in the amounts of fat gain in all fat depots.	Our study showed an overall increase in BMI after 96 weeks of ART in a mildly overweight population. The increase in BMI after ART was perceived as a favorable consequence of virological control, or “return-to-health,” at a time when HIV-infected patients started therapy late in the disease course with low CD4 count and BMI. However, in the current era of universal ART for HIV infection, it is li…	At week 96, BMI increased in all arms by 3.8%–4.7% from baseline (all P < .001), with no differences between arms (P ≥ .65). At week 96, the mean (standard deviation [SD]) percent change in trunk fat was 18.0% (36.3%); mean increase of 14% on ATV/r, 19.4% on RAL, and 20.8% on DRV/r; all P < .001, and not different between the 2 PI arms (P = .27) or between the RAL and the combined PI arms (P = .4…
31884172	31884172	Kuo PH and Sun HY and Chuang YC and Wu PY and Liu WC and Hung CC	International journal of infectious diseases : IJID : official publication of the International Society for Infectious Diseases	Weight gain and dyslipidemia among virally suppressed HIV-positive patients switching to co-formulated elvitegravir/cobicistat/emtricitabine/tenofovir alafenamide.	To evaluate the evolution of weight and lipid profiles before and after switch to co-formulated elvitegravir/cobicistat/emtricitabine/tenofovir alafenamide (E/C/F/TAF) among virally suppressed HIV-positive patients.	2020		Primary	Retrospective observational cohort study	693	Yes	Patients aged over 18 years on ART with viral suppression (defined as a plasma HIV RNA load <200 copies/ml) and with an estimated glomerular filtration rate (eGFR) ≥30 ml/min/1.73 m2 were assessed for eligibility for inclusion in this study.	Taiwanese PLWH (100%)	86.9	43.9±10.5			11 (48 weeks)			23.8		Diabetes mellitus was present in 41 patients (5.9%), hypertension in 88 (12.7%), and dyslipidemia in 78 (11.3%) at switch; 11.3% of the patients were receiving lipid-modifying agents at the time of switching.	Absolute and % weight change		By GEE analysis, weight gain was significantly correlated with later clinic visit (coefficient 0.15, p < 0.001), baseline weight (coefficient 0.99, p < 0.001), diabetes mellitus (coefficient -0.96, p < 0.001), and age (coefficient -0.02, p < 0.001) (Table 2). Weight gain was further analyzed among the patients who had received different types of ART regimen before switching. the correlation was s…	In this study, the possible mechanism of the negative effect on weight gain related to age is unclear, but this could be related to sarcopenia or the derangement of metabolism with ageing (Doherty, 2001; Evans and Campbell, 1993). The cause of weight loss associated with diabetes mellitus may be because of the loss of skeletal muscle mass, receipt of oral antidiabetic drugs, or lifestyle modifica…	significant weight gain from baseline was observed after the switch at week 12 (mean +0.63 kg), week 24 (+1.28 kg), week 36 (+1.55 kg), and week 48 (+1.75 kg) (all p <0.0001). The overall mean change in weight after the switch was significantly greater than that observed within the preceding 48-week period before the switch in all patients (+1.75 vs +0.54 kg, p < 0.0001). The percentage of overal…		It appears that this is the first study to delineate the evolution of weight and lipid profiles among PLWH receiving stable ART and switching to an InSTI-based regimen in Asia. The design of repeated measurements of the same patient may minimize the genetic and behavioral differences between different individuals. Although the clinical impact of short-term weight gain, lipid profiles, and HbA1c r…
26213694	26213694	Erlandson KM and Taejaroenkul S and Smeaton L and Gupta A and Singini IL and Lama JR and Mngqibisa R and Firnhaber C and Cardoso SW and Kanyama C and Machado da Silva AL and Hakim JG and Kumarasamy N and Campbell TB and Hughes MD	Open forum infectious diseases	A Randomized Comparison of Anthropomorphic Changes With Preferred and Alternative Efavirenz-Based Antiretroviral Regimens in Diverse Multinational Settings.	To investigate the effect of randomly assigned treatment with coformulated FTC/TDF + EFV versus coformulated 3TC/ZDV + EFV on anthropomorphic changes in a multinational clinical trial.	2015		Primary	A phase IV, prospective, randomized, open-label evaluation. PEARLS study.	1045	Yes	≥18 years old, had documented HIV-1 infection, had received no more than 7 days of cumulative prior ART ( prior use of single-dose nevirapine or ZDV for any duration to prevent mother-to-child transmission of HIV was allowed), and had a CD4 cell count <300 cells/μL within 90 days prior to entry into the study.	Brazil (15), Haiti (7), India (16), Malawi (14), Peru (8), South Africa (13), Thailand (6), United States (13), Zimbabwe (7).	54	34			33 (144 weeks)	62.9 (14.0)		23.2 (4.4)			Change of BMI category	A greater waist circumference increase was found among men assigned to FTC/TDF + EFV compared with 3TC/ZDV - + EFV. The greater gain in mean WHR among those randomized to 3TC/ZDV + EFV in the present study may represent a smaller gain of subcutaneous fat in the hips with a proportionately greater accumulation of visceral fat in the waist, although this is speculation without a computed tomography…	All clinical diagnoses of lipoatrophy were in the 3TC/ZDV + EFV arm, and the minimal mean increase in mid-arm or midthigh circumference in this arm by week 144 suggests the presence of additional subclinical lipoatrophy, as has been previously shown. The anthropomorphic changes observed here are consistent with both lipoatrophy and lipohypertrophy and are associated with adverse metabolic effects…	The choice of 2 ART regimens that are commonly used in resource-limited settings together with the diversity of our study population, including geographic, sex, race or ethnicity, socioeconomic, and nutritional variation, adds to the generalizability of our findings.	the proportion of overweight or obese participants increased from 25% (week 0) to 42% (week 144) for FTC/TDF + EFV and from 26% to 38% for 3TC/ZDV + EFV. Among participants with a normal or underweight BMI at baseline, 25% in the FTC/TDF + EFV and 18% in the 3TC/ZDV + EFV arm became overweight or obese by 144 weeks. Among participants with a normal baseline waist circumference, 24% and 19% of FTC…	It is interesting to note that, although the self-perception of a central fat gain has been associated with ART nonadherence in HIV-infected US women [31], weight gain was viewed favorably in a South African cohort as a marker of prosperity and good health [28, 30]. Persistent discrimination against persons infected with HIV and a strong cultural belief that underweight body type is associated wi…
33870433	33870433	Bares SH and Smeaton LM and Scott SE and Smith BA and Godfrey C and McComsey GA	The Journal of infectious diseases	The Association Between Weight Gain, Sex and Immune Activation Following the Initiation of Antiretroviral Therapy.	To analyze if sex and weight gain/body composition would be associated with both pre-ART levels of systemic inflammation, monocyte activation, and changes in the biomarkers following ART initiation.	2021		Primary	Purposeful sampling. phase 3 ACTG ART initiation trials where data on BMI changes were available up to 96 weeks following ART initiation.	340	Yes	cis-gender participants from these studies who were not underweight (BMI > 18.5 kg/m2) prior to ART initiation, and who had achieved virologic suppression as measured by plasma HIV-1 viral loads <200 copies/mL at weeks 48 and 96, and excluded any women who became pregnant. All women with available stored plasma samples who met criteria for 1 of these 2 subgroups (maintained or gained weight) were…	33% white, 42% black, and 24% Hispanic	51	42			22 (96 weeks).			25.56					Among those with normal pre-ART BMI, weight gain was associated with higher pre-ART biomarker concentrations after adjusting for baseline characteristics including pre-ART viral load and CD4 cell count (Table 4). Putting these 2 different sets of associations together, these data suggest that either preexisting excess weight (irrespective of weight gain following ART initiation) or being of norma…	Others have found associations between markers of immune activation and adiposity among PWH who are virally suppressed on ART [17]. The notion that this association also exists prior to ART initiation and is independent of baseline CD4+ cell count raises the possibility that these markers may be useful for predicting which patients are most likely to gain weight following ART initiation, particul…
33231474	33231474	Lahiri CD and Xu Y and Wang K and Alvarez JA and Sheth AN and O'Halloran J and Spence AB and Tien P and Gustafson DR and Milam J and Fischl MA and Konkle-Parker D and Adimora AA and Sharma A and Weber KM and Ofotokun I and Rubin LH	AIDS research and human retroviruses	Weight and Body Mass Index Change After Switching to Integrase Inhibitors or Tenofovir Alafenamide Among Women Living with HIV.	To assess weight and body mass index (BMI) change among women after switch to integrase inhibitors (INSTIs) and/or tenofovir alafenamide (TAF).	2021		Primary	Women’s Interagency HIV Study (WIHS), a longitudinal cohort study.	1458	Yes	WLWH were included if they were previously receiving ART ‡6 months with a non-INSTI non-TAF–based regimen and switched to either an INSTI, TAF, or an INSTI+TAF. For inclusion in our data set, participants needed at least one visit before and after the switch with weight and BMI assessment.	63% identified as black, non-Hispanic. 14 %as White, non-Hispanic, 20% Hispanic, 3% others.		47			168	78.7-79.9				42% with preswitch obesity, 41% with hypertension, and 19% with Diabetes Mellitus.	Absolute change in weight and BMI		Our findings show that women with lower BMIs may be more at risk for weight gain after a switch to INSTIs and/or TAF, and enhanced follow-up and counseling are warranted in the clinical setting after ART regimen changes. Mechanisms to explain the lack of INSTI and/or TAF-associated weight gain in already obese women remain unclear, but may be explained by the impact of obesity on antiretroviral p…		Overall, women switching to INSTIs alone had a significant increase in body weight and BMI, from a preswitch mean of 79.2 (SD = 24.7) to 80.6 kg (SD = 24.7) postswitch and 30.2 (SD = 8.7) to 30.7 kg/m2 (SD = 8.8) ( p’s < .001), respectively. only nonobese WLWH experienced significant increases in both body weight and BMI, ( p’s ≤ .01) (Table 2) (unadjusted analyses). In multivariable regression a…
32936919	32936919	Rebeiro PF and Jenkins CA and Bian A and Lake JE and Bourgi K and Moore RD and Horberg MA and Matthews WC and Silverberg MJ and Thorne J and Mayor AM and Lima VD and Palella FJ and Saag MS and Althoff KN and Gill MJ and Wong C and Klein MB and Crane HM and Marconi VC and Shepherd BE and Sterling TR and Koethe JR	Clinical infectious diseases : an official publication of the Infectious Diseases Society of America	Risk of Incident Diabetes Mellitus, Weight Gain, and their Relationships with Integrase Inhibitor-based Initial Antiretroviral Therapy Among Persons with HIV in the US and Canada.	To examine the impact of initial cART regimen and weight on incident DM in a large North American HIV cohort (NA-ACCORD).	2020		Primary	North American AIDS Cohort Collaboration on Research and Design (NA-ACCORD) study.	22884	Yes	The study population was restricted to cART-naive individuals initiating their first regimen between January 2007 and December 2017, defined as the first uninterrupted cART prescription for ≥45 days to ensure cART initiation and avoid data artifacts.	38.7%-White (non-hispanic) and 61.2%-Non white (	90		41 (31, 50)	100	108 (12 years)		77 (68, 89)		25 (22, 28)		Absolute weight and BMI changes	The AIDS Clinical Trial Group found that cART-naive PWH randomized to receive tenofovir disoproxil fumarate/emtricitabine plus atazanavirritonavir, darunavir-ritonavir, or raltegravir experienced nonuniform gains in fat mass at 96 weeks, averaging 13% for limb fat, 20% for subcutaneous abdominal fat, and 26% for visceral abdominal fat by computed tomographic (CT) imaging [33]. Higher visceral fat…	While the preferential deposition of central fat on INSTIs may contribute to insulin resistance, recent studies suggest these medications may also adversely affect metabolic health through changes in adipose tissue. In the modern era, cART-treated PWH now routinely survive for decades and an increasing proportion become overweight or obese with time [1, 6, 11, 25]. Weight gain after cART initiati…		Among those individuals who initiated INSTI-based cART, the total effect of the cART core agent on incident DM was substantial among those initiating raltegravir vs NNRTIs (HR, 1.34 [95% CI, .85–2.09]), and had a slightly attenuated direct effect when accounting for 12-month weight change (HR, 1.26 [95% CI, .80–1.97]) (Figure 2). This was in stark contrast to starting dolutegravir (total effect H…
31990705	31990705	Richterman A and Sax PE	Current opinion in HIV and AIDS	Antiretroviral therapy in older people with HIV.	To highlight special considerations for the use of ART in older people with HIV, with a focus on toxicities associated with specific antiretroviral agents or drug classes as well as key research questions moving forward	2020		Review																	In one study of ART-naı¨ve participants comparing RAL to ATV/r or DRV/r, there were higher rates of severe weight gain and a greater increase in waist circumference in participants receiving RAL after 24 months of follow-up. In two RCTs in sub-Saharan Africa comparing DTG to EFV, DTG-containing regimens were associated with increased body weight, trunk fat, and greater rates of clinical obesity a…	Obesity rates are rising among people with HIV, and as in the general population, older age has consistently been associated with greater obesity risk [100–102]. A potential association between INSTIs and weight gain was first noted in observational studies of patients switching from non-INSTI-based regimen [103–106]. In several studies, female sex and black race were risk factors [103,105,106]. …	One study demonstrated that switching from TDF to TAF led to a shift in cardiac risk profile because of increased lipids and weight [112&], although it was not sufficiently long to show an actual increase in clinical events. It is also unknown whether weight gain can be reversed by switching from an INSTI to a different drug class, or modifying the TAF/FTC component.	In a study of mostly older men receiving boosted protease inhibitor-basedregimens, switching the boosted protease inhibitor to DTG led to improvement in lipid parameters but significantly greater weight gain than remaining on the original regimen [110]. Finally, a pooled analysis of eight RCTs of treatment-naı¨ve people with HIV found that INSTIs were associated with more weight gain than proteas…
31269208	31269208	Katlama C and Assoumou L and Valantin MA and Soulie C and Martinez E and Beniguel L and Bouchaud O and Raffi F and Molina JM and Fellahi S and Peytavin G and Marcelin AG and Kolta S and Capeau J and Gibowski S and Cardon F and Reynes J and Costagliola D	The Journal of antimicrobial chemotherapy	Dual therapy combining raltegravir with etravirine maintains a high level of viral suppression over 96 weeks in long-term experienced HIV-infected individuals over 45 years on a PI-based regimen: results from the Phase II ANRS 163 ETRAL study.	To evaluate the efficacy of raltegravir/etravirine dual strategy and impact on metabolic profile, bone density and inflammation profile in virally suppressed individuals .45 years of age on a PI-based regimen.	2019		Primary	The ANRS 163 ETRAL trial, a multicentre, single-arm study	165	Yes	Adults .45 years with confirmed HIV-1 infection, on a boosted PI-based stable regimen over the 6 previous months.	Caucasian- 75 sub-Saharan Africa- 15 others- 10	71		52 (48–58)	0 [All patients were INI and etravirine naive and 81 (49%) were NNRTI naïve].	22				24.3 (22.5–26.6)	cardiovascular events 4.8%, hypertension 27.3%, dyslipidaemia 32.1%, diabetes 6.1%.	% BMI increase, %waist circumference, % hip circumference, absolute body fat change (overall, limb and trunk)	patients had a continuous increase in total fatmass, limb fat and trunk fat			raltegravir with etravirine patients had a continuous increase in total fatmass, limb fat and trunk fat over the 96week study period. This is consistentwith reports ofweight gain in naive and switch studies involving INIs.31,32 As dietary intakes were not recorded, we can only hypothesize on the roles of various factors, such as age and increased dietary intakes, or an effect of INIs on adipose t…	3 discontinuation due to WG (+4kg, +5kg, not reported)
29244115	29244115	Floridia M and Masuelli G and Ravizza M and Tassis B and Cetin I and Sansone M and Degli Antoni A and Simonazzi G and Maccabruni A and Francisci D and Frisina V and Liuzzi G and Dalzero S and Tamburrini E	The Journal of antimicrobial chemotherapy	Atazanavir and darunavir in pregnant women with HIV: evaluation of laboratory and clinical outcomes from an observational national study.	To assess the safety and activity profile of these two drugs in pregnancy using data from a national observational study.	2017	Lack of sufficient data to infer any outcomes. Relevant statement included.	Primary	A national observational study of pregnant women with HIV.	500	Unclear					Atazanavir group- 34 (30–38); Darunavir group- 32 (27–37)		157						absolute weight gain				The two groupswere also similar for increase in body weight in pregnancy (median 11 kg in both groups; IQR 8–14 for atazanavir, 7.5–13 for darunavir; P"0.669) and for rates of urinary infections, vaginal infections, hypertension, glucose metabolism abnormalities and anaemia (data not shown).
28825943	28825943	Norwood J and Turner M and Bofill C and Rebeiro P and Shepherd B and Bebawy S and Hulgan T and Raffanti S and Haas DW and Sterling TR and Koethe JR	Journal of acquired immune deficiency syndromes (1999)	Brief Report: Weight Gain in Persons With HIV Switched From Efavirenz-Based to Integrase Strand Transfer Inhibitor-Based Regimens.	To evaluate weight change in patients with sustained virologic suppression switched from EFV/TDF/FTC to an INSTI-containing regimen.	2017		Primary	Retrospective observational cohort study	495	Yes	The study cohort comprised patients on fixed dose EFV/TDF/FTC for at least two years.	Switch to INT, Protease inhibitor, continuation of EFV/TDF/FTC:- 38%; 41%; 46%			Switch to INT, Protease inhibitor, continuation of EFV/TDF/FTC:-39.7 (29.7, 47.6); 38.6 (30.8, 47.6); 38.5 (32.1, 44.5).		18		Switch to INT, Protease inhibitor, continuation of EFV/TDF/FTC:- 82.5 (72.7, 93.0); 75.2 (67.0, 91.8); 80.3 (69.6, 92.8)		Switch to INT, Protease inhibitor, continuation of EFV/TDF/FTC:-26.0 (23.0, 29.4); 25.8 (22.4, 29.8); 25.6 (22.5, 29.5)		absolute weight gain	The PROGRESS study randomized treatment-naïve patients to a regimen of lopinavir/ritonavir in combination with either raltegravir or TDF/FTC, and found a significantly greater increase in leg fat (29% increase from baseline vs. 15%, respectively) and arm fat (22% vs. 7%, respectively) in the raltegravir arm, but no difference in trunk fat change.18 In contrast, the STARTMRK trial randomized treat…	While PIs are classically associated with an accumulation of central adiposity, we found 18 month weight was relatively stable in patients switched from EFV/TDF/FTC to these regimens, which may be due to the fact patients were switching therapy as opposed to starting when treatment naïve. Weight gain observed in many patients shortly after ART initiation is thought to be due in part to a reductio…		Patients who remained on EFV/TDF/FTC gained significantly less weight at 18 months (mean +0.9 kg) compared to those switched to an INSTI-containing regimen (+2.9 kg, p=0.003; see Figure panel a and Table), weight gain on DTG/ABC/3TC was significantly greater compared to the EFV/TDF/FTC continuation arm (p=0.001, see panel d). Results were similar in two sensitivity analyses that separately adjust…
32356477	32356477	Scevola S and Tiraboschi JM and Podzamczer D	Expert opinion on drug safety	Nothing is perfect: the safety issues of integrase inhibitor regimens.	To perform a critical review of the safety issues affecting INSTIs based on published evidence from original studies and new data from researchers.	2020		Review																Absolute weight gain; 10% weight gain	Thus, the combination of dolutegravir with tenofovir alafenamide could be associated. In a pre-exposure prophylaxis trial (DISCOVER, tenofovir disoproxil fumarate/emtricitabine vs. tenofovir alafenamide/emtricitabine), weight gain at week 48 was 1.1 kg in the tenofovir alafenamide/emtricitabine arm, with no change in the tenofovir disoproxil fumarate/emtricitabine arm [54] with marked increases i…	The pathophysiological mechanisms involved behind weight gain remain unclear. Based on an animal model, Gorwood et al. [49] recently reported that dolutegravir and raltegravir might be associated with adipogenesis and the development of fibrosis, with induction of insulin resistance.	It remains unclear whether this weight gain is associated with other conditions, such as diabetes and metabolic syndrome [52]. However, at the 2019 EACS conference, an association was reported between metabolic syndrome and ART within the ADVANCE study after 96 weeks of follow-up (9% of dolutegravir/tenofovir alafenamide/emtricitabine recipients vs 5% of dolutegravir/tenofovir disoproxil fumarate…	In a recently published RCT conducted in Africa (NAMSAL), 613 HIV-infected ARTnaïve individuals were randomized to initiate either a dolutegravir- or efavirenz-based regimen. After 48 weeks, those assigned to the dolutegravir arm gained a median of 5 kg compared with a 3-kg gain in the efavirenz arm (p<0.001). Female sex and low BMI at baseline were associated with a weight gain of at least 10% (…
33437946	33437946	Caniglia EC and Shapiro R and Diseko M and Wylie BJ and Zera C and Davey S and Isaacson A and Mayondi G and Mabuta J and Luckett R and Makhema J and Mmalane M and Lockman S and Zash R	EClinicalMedicine	Weight gain during pregnancy among women initiating dolutegravir in Botswana.	To investigate differences in gestational weight gain among women initiating DTG compared with EFV in pregnancy	2020	Not fully relevant but have some crucial evidence for gestational weight gain due to ART initiation in pregnant women.	Primary	Tsepamo study (a birth outcomes surveillance study in Botswana)	28686	Yes	HIV-positive women who initiated ART for the first time between the estimated last menstrual period and 17 weeks gestation were included in the analysis.	Botswanaian women			EFV-based ART- 28.78 (5.73); DTG-based ART- 28.92 (5.95)	100	6	EFV-based ART-65.62 (15.13); DTG-based ART- 65.66 (16.14).					Absolute weight gain		This is the first study to evaluate weight gain after initiating DTG in pregnant women, which is important because both excess (more than the maximum recommended) and insufficient (less than the minimum recommended) gestational weight gain can adversely impact pregnancy outcomes. Women initiating EFV during pregnancy, women initiating DTG gained more weight, and were less likely to lose weight, b…	Our findings of increased weight gain with DTG-based ART are consistent with two randomized clinical trials in non-pregnant adults. The ADVANCE trial showed adults initiating DTG gained 2kg- 5 kg more than adults initiating EFV after 48 weeks [9] and the NAMSAL trial showed adults initiating DTG gained 2 kg more than adults initiating EFV after 48 weeks, [8] with greater weight gain in women comp…	The adjusted mean difference (95% CI) in total 18-week weight gain was 1.05 (0.61, 1.49) kg for women initiating DTG and 2.31 (1.85, 2.77) kg for HIV-uninfected women, compared with women initiating EFV (Table 2). The adjusted risk ratio for excess weight gain was 1.44 (1.11, 1.87) for women initiating DTG and 2.41 (1.81, 3.21) for HIV-uninfected women, compared with women initiating EFV. The adj…
33010241	33010241	Calmy A and Tovar Sanchez T and Kouanfack C and Mpoudi-Etame M and Leroy S and Perrineau S and Lantche Wandji M and Tetsa Tata D and Omgba Bassega P and Abong Bwenda T and Varloteaux M and Tongo M and Mpoudi-Ngole E and Montoyo A and Mercier N and LeMoing V and Peeters M and Reynes J and Delaporte E	The lancet. HIV	Dolutegravir-based and low-dose efavirenz-based regimen for the initial treatment of HIV-1 infection (NAMSAL): week 96 results from a two-group, multicentre, randomised, open label, phase 3 non-inferiority trial in Cameroon.	To study head-to-head comparison of a dolutegravir 50 mg with efavirenz 400 mg in HIV-infected individuals initiating ART therapy in lowincome and middle-income countries over 96 weeks.	2020		Primary	Multicentre, randomised, open label, phase 3 trial (New Antiretroviral and Monitoring Strategies in HIV-infected Adults in Low-Income Countries (NAMSAL) study).	820	Yes	The NAMSAL study included patients aged 18 years or older, ART-naive, with HIV-1 group M infection, and a viral load of at least 1000 copies per mL. Women of childbearing potential had to accept to use effective contraceptive methods.		34	35–49 and ≥50 years			22 (96 weeks)			1-2.02 (0.89-3.22)			Absolute weight change; 10% weight change		Interestingly, a pharmacogenetic subanalysis of the ADVANCE trial has shown that weight differences between efavirenz and dolutegravir are driven by impaired weight gain in people living with a loss of function in the CYP2B6 single-nucleotide polymorphisms.31 In addition, dolutegravir plasma trough concentrations have not been associated with an increased risk of weight gain.		The study showed a significant increase of bodyweight in both groups, with a greater increase among dolutegravir recipients (median weight gain, 5·0 kg in the dolutegravir group and 3·0 kg efavirenz 400 mg group; p<0·0001; males, mean difference of 4·0% [95% CI 0·0–8·0]; females, mean difference of 5·0% [0·0–10·0]), and incidence of obesity, 22% in the dolutegravir group 16% in the efavirenz 400 …
33010240	33010240	Venter WDF and Sokhela S and Simmons B and Moorhouse M and Fairlie L and Mashabane N and Serenata C and Akpomiemie G and Masenya M and Qavi A and Chandiwana N and McCann K and Norris S and Chersich M and Maartens G and Lalla-Edward S and Vos A and Clayden P and Abrams E and Arulappan N and Hill A	The lancet. HIV	Dolutegravir with emtricitabine and tenofovir alafenamide or tenofovir disoproxil fumarate versus efavirenz, emtricitabine, and tenofovir disoproxil fumarate for initial treatment of HIV-1 infection (ADVANCE): week 96 results from a randomised, phase 3, non-inferiority trial.	To report on the 96-week outcomes of ongoing ADVANCE trial, with additional metabolic markers, including an analysis of visceral adipose tissue using dual-energy x-ray absorptiometry (DXA).	2020		Primary	A randomised, open-label, non-inferiority phase 3 trial (ADVANCE	1053	Yes	Eligible participants were aged 12 years or older with HIV-1 infection, who weighed 40 kg or more, had no antiretroviral exposure in the previous 6 months, with a plasma HIV-1 RNA concentration of 500 copies per mL or higher, and a creatinine clearance of more than 60 mL/min (calculated by the Cockcroft-Gault equation) in participants aged 19 years or older or more than 80 mL/min (calculated by t…	99% were black, and 38% were from outside South Africa.	41	32			22 (96 weeks)						Absolute weight gain (% WG and visceral adipose dat reported in a table)	Increases in fat mass were higher than lean mass gain and were distributed between trunk and limbs in all groups. Increases in fat mass (combined trunk and limbs) was significantly higher in women than men (p<0·001); and changes in lean mass were similar between men and women (p=0·483). The pattern of fat deposition was similar across all groups. A similar increase in visceral and subcutaneous fa…	Although overall weight gain and visceral fat accumulation increase with age, a clear difference was identified between baseline and week 96 in all three groups in the study, with few short-term metabolic differences. hypothesised that increases in bone density might be due to bone remodelling as a result of increased bodyweight, rather than differences between the effects of tenofovir disoproxil…	Obesity is associated with many adverse health outcomes and is a major public health issue in highincome countries and low-income and middle-income countries. On average, women weighed more than men in our study at baseline and had more rapid and sustained weight gain on all regimens than did men, partly reflecting substantial sex differences in obesity in South Africa.22 Evidence suggests that t…	Between baseline and week 96, mean weight gain was 7·1 kg (SD 7·4) in the tenofovir alafenamide, emtricitabine, and dolutegravir group, 4·3 kg (6·7) in the tenofovir disoproxil fumarate, emtricitabine, and dolutegravir group, and 2·3 kg (7·0) in the tenofovir disoproxil fumarate, emtricitabine, and efavirenz group, and significant differences in weight gain were identified between the sexes. The …
24413262	24413262	Cames C and Cournil A and de Vincenzi I and Gaillard P and Meda N and Luchters S and Nduati R and Naidu K and Newell ML and Read JS and Bork K	AIDS (London, England)	Postpartum weight change among HIV-infected mothers by antiretroviral prophylaxis and infant feeding modality in a research setting.	To assess the relationship between infant feeding, triple-antiretroviral prophylaxis and weight from 2 weeks (baseline) to 6 months postpartum among HIV-infected mothers in a mother-to-child transmission (MTCT) of HIV-prevention trial in five sub-Saharan African sites.	2013		Primary	The Kesho Bora study	797	Yes	Pregnancy less than 32 weeks’ gestation and CD4+ cell counts of 200–500 cells/µl.	African women	0	27.7 (±5.2)			24	63.3 (±11.4)		24.9 (±4.2)			Absolute weight change		Few months of triple-antiretroviral prophylaxis allowed lasting improvements in immunological status among these antiretroviral-naive women and could be an indirect factor of weight gain, even after antiretroviral cessation. Second, there were very few cases of maternal malnutrition at baseline, whereas the prevalence of overweight and obesity was substantial, particularly in Mombasa and South Af…	The findings of the study are consistent with other African studies which reported no detrimental effects of breastfeeding on HIV-infected women’s nutritional status, and suggest that metabolic adaptations to protect energy reserves during lactation [25,26] also occur in HIV-infected women. We cannot exclude that food support provided to breastfeeding mothers in South Africa andMombasa has mitiga…	Short-term breastfeeding and replacement-feeding mothers gained weight between 3 and 6 months, whereas long-term breastfeeding mothers started to gain weight later, between 5 and 6 months postpartum (+0.2 kg±1.6). four-way interaction between time, infant feeding, antiretroviral prophylaxis and baseline BMI was found to be statistically significant (P=0.0004), indicating that the relationship bet…
32460518	32460518	Olawepo JO and Pharr JR and Cross CL and Kachen A and Olakunde BO and Sy FS	AIDS care	Changes in body mass index among people living with HIV who are new on highly active antiretroviral therapy: a systematic review and meta-analysis.	To review published literature on body mass index (BMI) changes among treatment-naïve adult PLHIV who started HAART and remained on treatment for at least six months.	2020		Systematic review																Absolute BMI change		The gain in BMI appears to have a general trend with time on HAART. As shown in the exploratory subgroup analysis, in the initial six months to one year, PLHIV starting HAART gain most of the weight. This “rapid” gain in weight and BMI has been associated with a risk of cardiovascular disease and Type 2 Diabetes Mellitus (T2DM) (Achhra et al., 2016; Herrin et al., 2016; Kumar & Samaras, 2018). Fo…		The most interesting finding from the systematic review is that all the studies show an increase in the mean or median BMI at the end of the study period. This is in concordance with findings from other studies on ART and BMI (Crum-Cianflone et al., 2008; Hasse et al., 2014; Nduka et al., 2016). HAART was associated with an increase in BMI among PLHIV who started treatment for the first time and …		Though these studies did not track diet and exercise, it would be interesting to see the mediating role that these critical factors play in BMI gain among PLHIV who are new on treatment
29255735	29255735	Taramasso L and Ricci E and Menzaghi B and Orofino G and Passerini S and Madeddu G and Martinelli CV and De Socio GV and Squillace N and Rusconi S and Bonfanti P and Di Biagio A	Open forum infectious diseases	Weight Gain: A Possible Side Effect of All Antiretrovirals.	To find out if integrase inhibitors (INSTIs) could potentially have a class effect in fat gain.	2017		Primary	Observational SCOLTA project study.	1118	Yes	Globally, 755 cART-experienced patients with at least 1 year of follow-up while on the same therapy were included in the analysis (225 in DTG, 382 in RAL, and 148 in EVG).		71.2	46	(range, 19–81 years)	0				23.7	(range, 12.5– 39.1); 31.0%	31.0% had lipodystrophy or lipoatrophy at study entry.	Absolute BMI change		BMI gain correlated with low baseline BMI (P = .002) and older age (P = .0007) in Centers for Disease Control and Prevention stages A/B, with lower BMI (P = .005) and CD4+ T-cell count (P = .007) at enrollment in stage C. We also planned to simultaneously control for several factors potentially associated with weight gain, and we recorded the following at enrollment: sex (M/F), age (as a continuo…		Information collected through the SCOLTA cohort revealed significant 1-year BMI increase in patients treated with dolutegravir (P = .004), raltegravir (P = .0004), elvitegravir (P = .004), darunavir (P = .0006), an rilpivirine (P = .029) In the whole population (any cART), there was a BMI change of +0.19 (±standard error, 0.03) at 6 months and +0.25 (±0.04) at 12 months (both P < .0001). At univa…
26352511	26352511	Koethe JR and Jenkins CA and Lau B and Shepherd BE and Justice AC and Tate JP and Buchacz K and Napravnik S and Mayor AM and Horberg MA and Blashill AJ and Willig A and Wester CW and Silverberg MJ and Gill J and Thorne JE and Klein M and Eron JJ and Kitahata MM and Sterling TR and Moore RD	AIDS research and human retroviruses	Rising Obesity Prevalence and Weight Gain Among Adults Starting Antiretroviral Therapy in the United States and Canada.	To assess temporal, sex, and race differences in BMI at the time of ART initiation and weight change on treatment among adults enrolled in the North American AIDS Cohort Collaboration on Research and Design (NA-ACCORD) over the period 1998–2010	2016		Primary	North American AIDS Cohort Collaboration on Research and Design (NA-ACCORD) cohort study.	14084	Yes	NA-ACCORD participants had to have at least one weight value within 180 days before to 30 days after the start date of the first regimen (the value closest to this date was selected); there were no restrictions on when height, used to calculate BMI, was recorded. To be included in the longitudinal analyses of weight change, participants had to have at least one weight measurement more than 30 day…	43% non-Hispanic white, 38% non-Hispanic black, 15% Hispanic, 4% other, and 1% unknown	83		40 (33, 47)		144			23.8			Absolute BMI change; change of BMI category		Higher BMI participants were more likely to be female, nonwhite, have a higher pretreatment CD4+ T cell count, start ART in a later calendar year, and have a lower pretreatment log10 viral load ( p < 0.01 for all). The causes underlying the progressive rise in body weight among the HIV-infected population are likely a complex mix of interrelated and shifting lifestyle trends in society at large, …	The pattern of short-term weight gain and increased obesity prevalence after ART initiation we observed in NA-ACCORD may have profound consequences for the future burden of cardiometabolic diseases and other noncommunicable diseases (NCDs) in the HIV-infected population. Determining an optimal weight for HIV-infected patients is difficult due to a lack of data on how cardiovascular and metabolic …	The percentage of NA-ACCORD participants who were overweight at ART initiation was relatively uniform from the period 1998–2000 to 2007–2010 (29% vs. 31%, p = 0.11), but the percentage of obese participants increased over this time (11% vs. 17%, p < 0.001). The estimated BMI at ART initiation increased in a roughly linear manner between 1998 and 2010 after adjusting for differences in baseline CD…
23072344	23072344	Lakey W and Yang LY and Yancy W and Chow SC and Hicks C	AIDS research and human retroviruses	Short communication: from wasting to obesity: initial antiretroviral therapy and weight gain in HIV-infected persons.	To study the weight and body mass index (BMI) changes in HIV-infected adults who remained on initial cART for 12 consecutive months and in an HIV-uninfected cohort receiving care.	2013		Primary	A longitudinal cohort study	92	Yes	Data from the pretreatment visit were recorded in HIV-infected treatment-naive adults ( ‡ 18 years of age) who remained on initial cART for at least 12 consecutive months between 1998 and 2008.	52% African-American and 48% non african american.	84	38.2 ±10.5				80.0 ±19.4		26.4±6.8			Absolute weight and BMI change; change of BMI category		PI-based cART was associated with a significantly greater weight gain than was non-PI-based cART, a finding not consistently seen in other studies.1,9 Confounding factors contributing to the use of PI-based therapy may have driven the increased weight gain in this cohort, such as illness at initiation of cART as noted by lower CD4 counts and higher HIV viral loads. The disproportionate number of …	Among HIV-infected persons classified as overweight/ obese after 12 months of initial cART, there was a significant increase in the proportion of persons with hypertension and/ or dyslipidemia compared to the pretreatment visit (49% vs. 74%, p = 0.0003). A greater proportion of overweight/ obese persons had hypertension and/or dyslipidemia after 12 months of cART compared to underweight or normal…	Weight and BMI increased significantly during 12 months of initial cART in the HIV-infected group (80.0 to 84.4 kg, p < 0.0001; 26.4 to 27.9 kg/m2, p < 0.0001, respectively). Among the 44 HIVinfected subjects who were not classified as overweight/ obese prior to treatment, 15 became overweight/obese during the first year of cART, 40% of whom became obese. Overweight/ obesity prevalence during the…
26375465	26375465	Huisin 't Veld D and Balestre E and Buyze J and Menten J and Jaquet A and Cooper DA and Dabis F and Yiannoutsos CT and Diero L and Mutevedzi P and Fox MP and Messou E and Hoffmann CJ and Prozesky HW and Egger M and Hemingway-Foday JJ and Colebunders R	Journal of acquired immune deficiency syndromes (1999)	Determinants of Weight Evolution Among HIV-Positive Patients Initiating Antiretroviral Treatment in Low-Resource Settings.	To describe body weight changes and associations with those changes across regions of the world among patients receiving up to two years of ART.	2015		Primary	International Epidemiologic Databases to Evaluate AIDS”, a network of ART programmes that prospectively collects routine clinical data was undertaken.	205571	Yes	All patients that had at least one baseline weight measure were included.	67.7% from Southern Africa, 20.8% from East Africa, 8.4% from West Africa, 2.3% from Central Africa and 0.8% from Asia Pacific.	30-65		34-37 [29-44]		30		54-56 [47-64]		19.7- 20.6 [17.9-23.5]		Absolute weight gain			The study showed that weight gain was more pronounced in patients with a poorer clinical condition at the start of ART, reflected by a low pre-treatment CD4 cell count, a more advanced WHO clinical stage, lower hemoglobin level and lower baseline body weight. This has also been reported previously 9, 10. Hurley et al also reported that the lower the BMI of patients was at start of ART, the higher…	ART regimen- In the first year after ART initiation, the mean adjusted body weight change was greater in men than in women (−0.29, 95% CI −0.38; −0.20) but in the second year it was greater in women (1.22, 95% CI1.09;1.35). Patients initiating TDF-containing regimens had a higher mean adjusted body weight change in the first two years compared to patients who started on a regimen containing AZT o…
33148997	33148997	Ruderman SA and Crane HM and Nance RM and Whitney BM and Harding BN and Mayer KH and Moore RD and Eron JJ and Geng E and Mathews WC and Rodriguez B and Willig AL and Burkholder GA and Lindstrom S and Wood BR and Collier AC and Vannappagari V and Henegar C and Van Wyk J and Curtis L and Saag MS and Kitahata MM and Delaney JAC	Journal of acquired immune deficiency syndromes (1999)	Brief Report: Weight Gain Following ART Initiation in ART-Naive People Living With HIV in the Current Treatment Era.	To evaluate differences in weight change by regimen among people living with HIV (PLWH) initiating antiretroviral therapy (ART) in the current era.	2020		Primary	Centers for AIDS Research (CFAR) Network of Integrated Clinical Systems (CNICS) dynamic cohort study.	3232	Yes	The study required regimens to have a minimum of 90 PLWH initiating them to be sufficient for evaluation.	35% of PLWH were white, 45% were black, and 13% were Hispanic.	84	37		100	22.8	79 (19)		26 (6)		Hepatitis C coinfection- 9%	Absolute weight gain		Return to health has been proposed as a possible mechanism to investigate weight gain after ART initiation, and superior virologic benefits of INSTIs could be a factor in a faster presentation of return to health. However, current recommendations for treatment advise beginning ART immediately, making this less salient.14		The entire study cohort gained weight after ART initiation (Table 2). In the immediate period after ART initiation (N = 3186), DRV/TDF/FTC was associated with a 3.7- kg [95% confidence interval (CI): 2.1 to 5.2] per 6 months greater weight gain, DTG/TAF/FTC was associated with a 4.4- kg (95% CI: 2.1 to 6.6) per 6 months greater gain, and BIC/TAF was associated with a 3.9-kg (95% CI: 2.2 to 5.5) p…
28410829	28410829	Muhammad FY and Gezawa ID and Uloko A and Yakasai AM and Habib AG and Iliyasu G	Diabetes & metabolic syndrome	Metabolic syndrome among HIV infected patients: A comparative cross sectional study in northwestern Nigeria.	To determine the prevalence and risk factors associated with the metabolic syndrome and insulin resistance among HAART-treated HIV infected patients in a major HIV treatment center in Northwestern Nigeria.	2017		Primary	A comparative cross-sectional study.	300	Yes	Human immunodeficiency virus (HIV) infected adults aged 18years and above attending the ART clinic, who were on HAART for at least six months or more as at the time of the study constituted the study subjects.	Nigerians	54	34.8±9.90		50				HAART exposed- 21.3± 4.4; HAART naïve- 21.6± 5.6			Absolute weight and BMI change		A study among Latin Americans found significantly higher prevalence of MS among female patients on HAART. Such finding could be due to growing pandemic of both diabetes and obesity among females in Latin America [30]. Furthermore, other studies also found female gender to be significantly associated with MS [15,38,39]. The greater predisposition of women to develop MS could be due to biologic, ps…	Only age and BMI were found to be independent risk factors for metabolic syndrome. This finding may suggest that HAART-exposure indirectly leads to MS through an increase in weight. This is consistent with findings from other studies conducted in different parts of the world.	In the HAART exposed group, older age, male gender, longer duration of HIV diagnosis and HAART as well as higher BMI and increased CD4 cell count were found to be significantly associated with development of metabolic syndrome (MS).
34166140	34166140	Olawepo JO and Pharr JR and Kabir R and Olutola A	Qualitative health research	Health care Providers' Perceptions About Overweight and Obesity Among People Living With Human Immunodeficiency Virus in Nigeria.	To explore the perceptions of HCPs about overweight and obesity among PLHIV on ART in Nigeria.	2021		Review	The study used snowball sampling. This study is based on the HCPs interview as evidence to get insights on weight gain due to ART initiaiton. Its a constructivist worldview analysis based on philosophical and theroretical foundations.		Yes	• Male or female HCP in any of the two southeastern states (Enugu and Ebonyi) in Nigeria. • HCPs with experience working in a HIV clinic.														Overall, a general trend was evident such that whenever the obese or overweight PLHIV had any health challenge, the HCP computed the patient’s BMI and used it for decision-making. Otherwise, usually, only the weight was used for decision-making at each clinic visit.	HCPs acknowledged that while the number of people who are obese in Nigeria is low, people who are overweight or obese are viewed as being healthy. Obesity or overweight was a sign of living a good life; although people who were morbidly obese and people who lose weight experience stigma associated with their weight. HCPs acknowledged that the patient’s identity that is tied to being HIV positive …		the HCPs need to educate their clients living with HIV about the potential future challenges of excess weight gain while on ART. This education should be delivered by the HCPs in a way that moves the PLHIV beyond knowledge to self-efficacy (Golden & Earp, 2012). HCPs should provide the patient’s BMI, in addition to their weight, at every clinic visit. In addition, and more importantly, HCPs shoul…	Another interesting issue that was evident was that the patient’s BMI was calculated only sporadically in many clinics, usually consistent only at enrollment into care and treatment. The HCPs unconsciously defaulted to using weight measurements on a routine basis even though there is a BMI column in the PLHIV’s chart for every visit. Interestingly, this gap translated into some HCPs making clinic…
32294337	32294337	Bourgi K and Jenkins CA and Rebeiro PF and Palella F and Moore RD and Altoff KN and Gill J and Rabkin CS and Gange SJ and Horberg MA and Margolick J and Li J and Wong C and Willig A and Lima VD and Crane H and Thorne J and Silverberg M and Kirk G and Mathews WC and Sterling TR and Lake J and Koethe JR	Journal of the International AIDS Society	Weight gain among treatment-naive persons with HIV starting integrase inhibitors compared to non-nucleoside reverse transcriptase inhibitors or protease inhibitors in a large observational cohort in the United States and Canada.	To conduct a rigorous analysis of weight changes over time and investigate risk factors for weight gain among over 20,000 treatment-naive PWH who initiated ART.	2020		Primary	North American AIDS Cohort Collaboration on Research and Design (NAACCORD), which pools longitudinal data from multiple regions of the United States and Canada.	22972	Yes	If they have ≥2 clinical visits within 12 months.	41% white and rst non white.	87	42		100	119 (Jan '09 to Dec '16)			25			Absolute weight gain; >10% weight gain; change of BMI category		Among ART-na€ıve persons, weight gain after ART initiation tends to be greater among those with lower baseline BMI, higher HIV-1 viral load and lower CD4 [1]. The origin of this weight gain is multifactorial and may result from a reduction in inflammation-related catabolism, lower basal energy expenditure, changes in dietary habits or other behaviours (e.g. access to smoking cessation treatment) …		At two and five years, persons on INSTI-based regimens gained an estimated mean of 4.9 and 5.9kg respectively compared to 4.9 and 5.5kg among persons who received PI-based regimens, and 3.1 and 3.7kg among NNRTI-based regimen recipients. At two years, persons starting RAL-based regimens gained an average of 5.8kg compared to 7.2kg among persons who received DTG-based regimens, and 4.1kg among EVG…
25431572	25431572	McCormick CL and Francis AM and Iliffe K and Webb H and Douch CJ and Pakianathan M and Macallan DC	Frontiers in immunology	Increasing Obesity in Treated Female HIV Patients from Sub-Saharan Africa: Potential Causes and Possible Targets for Intervention.	To investigate changing nutritional demographics of treated HIV-1-infected patients and explore causes of obesity, particularly in women of African origin.	2014	Lack of data to draw conclusion. Only hypotheses is prsented in the paper.	Primary	Nutritional demographic study.	3134								Data collected in February from every 3 years from 2001-2010; and 2 consecutive full year followup from2010-2012.						BMI increase or obesity after ART initiation.				Time-trends in BMI clearly showed an increasing prevalence of obesity over this period. This trend was most marked in women of black African descent. This trend was most marked in women of black African descent; when each demographic group was considered separately this was the group most affected. In 2001, only20 of black African women were obese, but this value increased progressively with each…
26008986	26008986	Bezabhe WM and Bereznicki LR and Chalmers L and Gee P and Kassie DM and Bimirew MA and Peterson GM	Drug safety	Adverse Drug Reactions and Clinical Outcomes in Patients Initiated on Antiretroviral Therapy: A Prospective Cohort Study From Ethiopia.	The aims of this study were to examine the incidence and nature of ADRs, identify the risk factors associated with the development of ADRs, and assess their impact on treatment outcomes.	2015	Lack of significant gain in BMI as per the objective suggesting this paramter as not to be the highlight or main part of the study. Study suggests that patients with severe ADRs tend to have a lower BMI, hence the study is contracdictory. Releveant statement is included.	Primary	A prospective cohort study.	211	Yes	Adult HIV-infected patients were eligible to start ART when their CD4 count was B350 cells/lL regardless of the clinical symptoms, or with any symptoms indicating a WHO clinical stage of 3 or 4, irrespective of CD4 count.		39.8		32 [27–38]		17				19.4 [18.0–21.9]		Absolute BMI change			We observed that severe adverse drug reactions were negatively associated with self-reported adherence and gain in BMI within the first 3 months. There were significant differences between these patient groups in terms of mean change in BMI at 3 and 12 months of therapy (p ≤0.05). Among those who experienced severe ADRs, the mean change in BMI increased by 0.6 ± 2.7 kg/m2 over 12 months, and amon…	There were significant differences between these patient groups in terms of mean change in BMI at 3 and 12 months of therapy (p ≤0.05). Among those who experienced severe ADRs, the mean change in BMI increased by 0.6 ± 2.7 kg/m2 over 12 months, and among those who did not experience severe ADRs, the mean BMI increased by 1.5 ± 2.2 kg/m2 over the study period.
23469772	23469772	Koethe JR and Dee K and Bian A and Shintani A and Turner M and Bebawy S and Sterling TR and Hulgan T	AIDS research and human retroviruses	Circulating interleukin-6, soluble CD14, and other inflammation biomarker levels differ between obese and nonobese HIV-infected adults on antiretroviral therapy.	To assess the relationship between BMI and each biomarker using multivariable linear regression adjusted for age, sex, race, CD4 + count, tobacco use, data source, protease inhibitor use, and routine nonsteroidal antiinflammatory drug (NSAID) or aspirin use.	2013		Primary	A retrospective cohort study.	158	Yes	age > 18 years, ≥ 24 weeks of continuous ART with a regimen containing ≥2 nucleoside transcriptase inhibitors, a plasma HIV-1 RNA ≤10,000 within 180 days prior to sample collection, and no history of diabetes mellitus or myocardial infarction.	Non-white- Normal-38; Overweight-37; Obese-51	Normal-81 ; Overweight-80; Obese-56	Normal-47 (43, 51) ; Overweight-46 (41, 53); Obese-43 (39, 48)			Normal-34.8; Overweight- 24; Obese- 34.8						Absolute BMI change		Recent evidence suggests that higher serum IL-6 levels are associated with an increased risk of death in HIV-infected individuals, and IL-6 may actually be a stronger predictor of cardiovascular disease morbidity and mortality compared to the more commonly studied hsCRP. these results suggest IL-6 may be an important biomarker of inflammation-related disease processes, the median BMI of the SMART…	serum levels of IL- 6, an emerging predictor of mortality and cardiovascular disease in treated HIV, rose markedly among the obese, but prior studies of adipocyte biology suggest that much of the circulating IL-6 may originate from adipose tissue deposits rather than, for example, reactive inflammatory processes accompanying end-organ damage. When the relationships between BMI and each serum mark…
32577427	32577427	Taramasso L and Bonfanti P and Ricci E and Orofino G and Squillace N and Menzaghi B and De Socio GV and Madeddu G and Pellicano GF and Pagnucco L and Celesia BM and Calza L and Conti F and Martinelli CV and Valsecchi L and Cascio A and Bolla C and Maggi P and Vichi F and Dentone C and Angioni G and Mastroianni A and Falasca K and Cenderello G and Di Biagio A	Open forum infectious diseases	Factors Associated With Weight Gain in People Treated With Dolutegravir.	To investigate whether weight gain differs among different DTG-containing regimens	2020		Primary	Surveillance Cohort Long-Term Toxicity Antiretrovirals (SCOLTA) prospective cohort study.	713	Yes	Both ART-naïve and -experienced PWH can be included in SCOLTA if they are aged >18 years and agree to enter the study.	91% Caucasian	74.7		47.2 [11.6, 19–81]	27.4 starting with DTG	65	69.2 (12.8) kg in naïve and 71.0 (13.6) kg in experienced participants.		24.2 ± 4.0			Defined as weight gainers (WGs) as those participants whose weight increased by at least 10% from baseline.		According to the study's definition, 75 participants (10.5%) became weight gainers during the whole observation period. The level of HDL showed a higher increase in WG participants (P = .04). The study confirmed that PWH gained weight during DTG treatment, especially if naïve to ART [11, 14, 17]. We also found that people treated with DTG in association with TAF/FTC or TDF/FTC were more prone to …		At 6 and 12 months, the mean weight change from baseline (± SE) was +0.6 ± 0.1 kg (P = .0005) and +1.2 ± 0.2 kg (P < .0001), respectively, in the whole study population; the same figures were +1.2 ± 0.3 kg (P < .0001) and +2.4 ± 0.4 kg (P < .0001) in naïve and +0.4 ± 0.2 kg (P = .02) and +0.9 ± 0.2 kg (P < .0001) in experienced participants. Weight over time was analyzed including age, sex, risk …
26216031	26216031	Achhra AC and Mocroft A and Reiss P and Sabin C and Ryom L and de Wit S and Smith CJ and d'Arminio Monforte A and Phillips A and Weber R and Lundgren J and Law MG	HIV medicine	Short-term weight gain after antiretroviral therapy initiation and subsequent risk of cardiovascular disease and diabetes: the D:A:D study.	To assess the impact of the gain in body mass index (BMI) observed immediately after antiretroviral therapy (ART) initiation on the subsequent risk of cardiovascular disease (CVD) and diabetes.	2015		Primary	Data Collection on Adverse Events of Anti-HIV Drugs (D:A:D) study.	9321	Yes	Included the subset of D:A:D patients who (i) were known to be ART-naïve at cohort entry and started ART (defined as at least three agents) at some point over follow-up; and (ii) had BMI measurements available at ART initiation (closest measurement within last 365 days before ART initiation), which we refer to as pre-ART BMI, and at 1 year after initiation of ART (closest measurement within ± 180…	White- 33.7 ;Non-white- 10.1 ; Not known-56.1	75.2	39.6 (±10.1)		52.4% started on an NNRTI-based regimen; and 41.5% on a PI-based regimen.	60				23.0 (20.9, 25.5)	HCV coinfection- 11.7 HBV coinfection- 5.2 Family history of CVD- 5.0	Absolute BMI change		ART initiation, leading to viral suppression and CD4 count gain, often results in weight gain. Possible mechanisms include a reduction in metabolic requirements as well as inflammation in those with suppressed viral load, a return to good health and a resumption of “normal” lifestyles and, possibly, the effects of individual ART classes or agents. While ART initiation is known to reduce inflammat…	By the end of follow-up, there were 97 CVD events (including 46 MIs, 33 strokes and 18 invasive vascular procedures) at a rate of 2.21/1000 person-years [95% confidence interval (CI) 1.76–2.68/1000 person-years. individuals with pre- ART BMI in the middle range (middle two quartiles or normal weight, high) experienced an increase in the risk of CVD events per unit gain in BMI. Excluding injecting…	It appears that underweight people continued to gain BMI, those with a normal weight gained BMI which then remained relatively stable or increased only slightly over time.	Clinicians need to be aware that, while traditionally thought to be a good prognostic factor in people with HIV infection, excess weight gain post ART initiation could be detrimental to future cardiometabolic health. Also, given that this weight gain is expected to occur in a window after ART initiation, it could provide clinicians with an opportunity to consider interventions to pre-empt the ris…
29781044	29781044	Amouyal C and Buyse M and Lucas-Martini L and Hirt D and Genser L and Torcivia A and Bouillot JL and Oppert JM and Aron-Wisnewsky J	Obesity surgery	Sleeve Gastrectomy in Morbidly Obese HIV Patients: Focus on Anti-retroviral Treatment Absorption After Surgery.	Describing sleeve gastrectomy (SG) results in HIV patients in terms of ART pharmacokinetic, HIV control, weight loss, and metabolic outcomes.	2018		Primary	A prospective study of HIV patients undergoing SG in a referral academic center.	17	Yes	all HIV obese patient’s candidate for BS according to the international BS guidelines (i.e., body mass index (BMI) ≥ 40 or ≥ 35 kgm−2 with at least one severe obesity-related comorbidity.		HIV obese -30 Non-HIV obese-37	HIV obese - 44.4 ± 9.9; Non-HIV obese- 44.4 ± 10.6		0	60	HIV obese - 123.2 ± 18.8; Non-HIV obese- 124.3 ± 20.8		HIV obese - 44.2 ± 5.7; Non-HIV obese- 43.7 ± 6.1		47% type-2 diabetes, 64% obstructive sleep apnea, 70% hypertension.						weight-reduction management is becoming a critical clinical issue inHIV patients,with the pending question of bariatric surgery (BS) safety and outcomes. Sleeve gastrectomy (SG) is the most performed BS [6] since it provides sustained weight loss [11] and limited morbidity [12]. Overall, our study shows that SG seems suitable and safe in HIVobese patients because SG has little impact on viral loa…
32860583	32860583	Scarsi KK and Havens JP and Podany AT and Avedissian SN and Fletcher CV	Drugs	HIV-1 Integrase Inhibitors: A Comparative Review of Efficacy and Safety.	To summarize the current use of INSTIs in adults living with HIV, highlighting the similarities and differences within the class related to pharmacodynamics, pharmacokinetics, safety, dosing, and administration that contribute to their role in modern antiretroviral therapy.	2020		Review																Absolute weight change; % obesity			Treatment-naïve persons often experience weight gain after ART initiation, which has been described as a return to health [164]. Yet, several observational cohorts have associated the risk of onset diabetes mellitus and cardiovascular risk with weight gain after ART initiation [165, 166]. At week 96, The ADVANCE trial found the dolutegravir/ emtricitabine/tenofovir AF arm had significantly higher…	A pooled analysis of eight randomized controlled trials among ARTnaïve persons with 96 weeks of follow-up found INSTIs, specifically dolutegravir and bictegravir, associated with more weight gain compared with NNRTIs and PIs [157]. The use of tenofovir AF in combination with the INSTI was associated with more weight gain than other NRTI partner drugs. Predictive clinical factors associated with w…
31100116	31100116	Bourgi K and Rebeiro PF and Turner M and Castilho JL and Hulgan T and Raffanti SP and Koethe JR and Sterling TR	Clinical infectious diseases : an official publication of the Infectious Diseases Society of America	Greater Weight Gain in Treatment-naive Persons Starting Dolutegravir-based Antiretroviral Therapy.	To evaluate short-term weight gain among treatment-naive PLWH starting ART. Also to explore differences in short-term weight gain between different INSTI drugs and between these drugs and other PI- and NNRTI-based regimens.	2019		Primary	A retrospective observational cohort study of adults (aged ≥18 years) enrolled in care at the Vanderbilt Comprehensive Care Clinic,	1152	Yes	All ART-naive patients, defined as having no prior history of any antiretroviral agent exposure, who initiated treatment between 1 January 2007 and 30 June 2016.	White (48.5), Black (42), Other (9.5).	85.5		35 (27–44)	100	18		76.8 (67.1–87.9)	25.7 ± 5.7			Absolute weight change		Initiation of ART among treatment-naive PLWH is often associated with a short period of weight gain, especially among patients with low baseline BMI, those with profound depletion of CD4 T cells, and high baseline HIV-1 RNA viral load [10, 14–16]. In the early ART era, weight gain among PLWH was associated with improved immunologic recovery and better survival [14, 17–20]. Therefore, early in the…	In the context of higher pretreatment BMI among patients starting ART in the current era, short-term weight gain after ART initiation may represent an undesirable effect that is placing patients at higher risk for cardiovascular and metabolic complications. In a recent study, short-term gain in BMI following ART initiation appeared to increase the longer-term risk of cardiovascular disease and di…	Dolutegravir-based regimens were associated with adjusted average weight gain of 2.9 kg and 6.0 kg at 6 and 18 months, respectively, which was significantly higher than the adjusted average weight gain associated with elvitegravir at these time points (0.6 kg and 0.5 kg, respectively). The adjusted average weight gain associated with raltegravir-based regimens at 6 and 18 months (3.0 kg and 3.4 k…
31551394	31551394	Baraki AG and Gezie LD and Zeleke EG and Awoke T and Tsegaye AT	BMJ open	Body mass index variation over time and associated factors among HIV-positive adults on second-line ART in north-west Ethiopia: a retrospective follow-up study.	This study aimed to assess the evolution of body mass index (BMI) of HIV-positive adults on secondline antiretroviral therapy (ART) over time and factors affecting it in north-west Ethiopia.	2019		Primary	An institution-based retrospective follow-up study.	1016	Yes	Only patients who had two or more measurements of weight were included in the study.		52.95		33 (28; 39)		12						Absolute BMI change		The weight gain could possibly be due to normal reversion of the weight loss associated with HIV or due to drug-related metabolic changes which include hyperlipidaemia, insulin resistance and diabetes.24 The BMI of patients was also found to increase with the increment in their CD4 count. This positive association is supported by evidence from a study conducted in Boston15 and Tanzania.19 This in…	The main reason IPT, CPT based BMI increase could be due to the reduction of potentially disabling and wasting diseases like tuberculosis and other opportunistic infections by these prophylactic drugs.25 26 Highly increased appetite by the prophylaxis could also be a possible explanation.27	The mean profile plot, the BMI of these patients showed a linear increment over the treatment time. for a 1-month increment in treatment duration, the BMI of a patient increases by 0.013 kg/m2. But specifically individuals who have tertiary level of education, ambulatory functional status and who are at WHO stage III have additional 0.02 kg/m2, 0.03 kg/m2 and 0.01 kg/m2 increment, respectively, i…
31943774	31943774	Bengtson AM and Phillips TK and le Roux SM and Brittain K and Buba A and Abrams EJ and Myer L	Maternal & child nutrition	Postpartum obesity and weight gain among human immunodeficiency virus-infected and human immunodeficiency virus-uninfected women in South Africa.	To describe maternal anthropometry, including weight, BMI, and weight change from 6 weeks through 1 year postpartum in a cohort of HIV-infected women on ART and HIVuninfected women in South Africa	2019		Primary	Strategies to Optimize ART Services for maternal and child health (MCH-ART) trial.	464	Yes	Must be >18 years of age between March 2013 and August 2015 at their first antenatal care (ANC) visit at a primary care center in Gugulethu in Cape Town. Women who were breastfeeding at their first postpartum visit, scheduled 7 days after delivery, were enrolled and followed through 12 months postpartum.	100% sub-saharan african women.		28.3 (5.8)		96	12	76.4 (17.5)		30.4 (6.7)		25% hazardous alcohol use; 9.9 % probable depression; 18.3 % High B.P	weight change more than 2 kg, between 6 weeks postpartum and each time point		HIV infection, being married/cohabiting, higher gravidity, and elevated blood pressure at enrollment were associated with being either obese II or II, compared with normal weight or underweight, at 12 months postpartum. In settings such as South Africa where both HIV and obesity are prevalent, obesity during pregnancy and postpartum may exacerbate complications associated with HIV infection and A…	For HIV-infected women, the median BMI was overweight throughout the postpartum period. Weight at 12 months postpartum is a risk factor for obesity, which over times increases the risk of hypertension, Type 2 diabetes, cardiovascular disease later in life, and obesity in subsequent pregnancies. postpartum weight retention among HIV-infected women may further exacerbate the detrimental cardiometab…	HIV-infected women gained a median of 1.7 kg (IQR −2.2, 7.4). Postpartum weight gain varied by pre-pregnancy BMI category, with women who were obese I-III prior to pregnancy being more likely to gain weight between 6 weeks and 12 months postpartum. HIV-infected women initiating ART had a lower BMI pre-pregnancy, which persisted through 12 months postpartum. However, the median BMI among HIV-infec…
34117756	34117756	Koethe JR and Moser C and Brown TT and Stein JH and Kelesidis T and Dube M and Currier J and McComsey GA	Clinical infectious diseases : an official publication of the Infectious Diseases Society of America	Adipokines, Weight Gain and Metabolic and Inflammatory Markers after Antiretroviral Therapy Initiation: ACTG A5260s.	To investigate how qualitative changes in adipose tissue, as reflected in circulating adipokine levels, may affect metabolic health and systemic inflammation by assessing relationships between adiposity, serum adiponectin and leptin levels, and A5260s endpoints over 96 weeks	2021		Primary	The A5260s substudy of the ACTG A5257 phase 3 randomized, open-label clinical trial.	234	Yes	Participants with a human immunodeficiency virus type 1 (HIV-1) RNA <50 copies/mL at 24 weeks, viral suppression sustained through 96 weeks, and no reported ART interruptions of more than 7 days were classified as successfully treated.	29% were black non-Hispanic, and 19% were Hispanic and 52% White.	93	36		100	22	79		25			% increase BMI; % increase fat depots	Participants in A5260s had significant increases in limb fat (13%), trunk fat (18%), and abdominal SAT (20%) and VAT (26%) over 96 weeks, which did not differ by study arm. 10% increase in limb fat was associated with a 1.14-fold increase in leptin over 96 weeks, which was similar to that of trunk fat (1.13-fold) but greater than that for SAT (1.08- fold) and VAT (1.03-fold). Conversely, a 10% ga…	The findings suggests that adipocyte size and lipid content, reflected in circulating leptin levels, are major contributors to the metabolic and inflammatory status of PWH on ART independent of fat mass. The greatest relative changes in leptin and adiponectin occurred with increases in trunk fat and limb fat. 3 potential mechanisms for this findin are suggested: first, that VAT adipokines may be …		Serum leptin levels increased in all arms at 48 and 96 weeks from baseline. The 48-week increase was larger in the ATV/r (25%) and RAL (26%) arms compared to DRV/r (12%). Adiponectin increased by 9%, 8% and 1% in the ATV/r, DRV/r, and RAL arms, respectively, at 48 weeks, but differed from baseline by 5%, 1%, and –2% at 96 weeks. The increase in adiponectin levels was significantly greater in the …
25778734	25778734	Thuppal SV and Wanke CA and Noubary F and Cohen JT and Mwamburi M and Ooriapdickal AC and Muliyil J and Kang G and Varghese GM and Rupali P and Karthik R and Sathasivam R and Clarance P and Pulimood SA and Peter D and George L	Transactions of the Royal Society of Tropical Medicine and Hygiene	Toxicity and clinical outcomes in patients with HIV on zidovudine and tenofovir based regimens: a retrospective cohort study.	To examine differences in several clinical outcomes including ADRs, opportunistic infections, CD4 count, BMI, weight and morbidity in patients receiving either the zidovudine- or tenofovir-containing regimens at a single private hospital clinic.	2015		Primary	A retrospective data analysis.	221				71	40 (SD-8.7)		100	6	60 (50–68)					Absolute weight and BMI changes				BMI increased in patients on both the regimens. In patients on the tenofovir-containing regimen, the change in BMI from treatment initiation to the end of follow-up was twice that seen in the patients on the zidovudine-containing regimen. When adjusted for other covariates, it was patients with severe disease (WHO clinical stages 3 and 419) and young patients who gained more weight and had increa…
32030090	32030090	Collins LF and Adekunle RO and Cartwright EJ	Current treatment options in infectious diseases	Metabolic Syndrome in HIV/HCV Co-infected Patients.	To review the scope and burden of metabolic syndrome in HIV/HCV co-infected patients, risk factors and potential mechanisms driving the increased cardio-metabolic risk in this population, and discuss relevant clinical considerations for management in the era of highly effective and tolerable ART and curative anti-HCV DAA therapy.	2019	Data not sufficient and not relevant to draw conclusions. Some part is included here.	Review																			In the Veterans Aging Cohort Study, baseline and incident T2DM after ART initiation were lower in PWH compared with HIV-seronegative controls, however, weight gained in the first year after initiating ART was associated with greater risk of T2DM in PWH.	While the newest ART class has favorable effects on lipids, results from two recently published open-label, phase 3, randomized clinical trials in Africa, ADVANCE92 and NAMSAL93, have intensified concerns regarding metabolic risk associated with INSTI use. In both trials, significantly more weight gain was observed with dolutegravir-containing compared with efavirenz-based regimens (5-6 vs 2-3 ki…
24121754	24121754	Taylor BS and Liang Y and Garduno LS and Walter EA and Gerardi MB and Anstead GM and Bullock D and Turner BJ	Journal of acquired immune deficiency syndromes (1999)	High risk of obesity and weight gain for HIV-infected uninsured minorities.	To determine racial and health insurance disparities in significant weight gain in a predominately Hispanic HIV+ cohort.	2014		Primary		1214	Yes	1) at least two HIV clinic visits during the observation period from 1/1/2007 to 12/31/2010; 2) at least six months between consecutive BMIs; 3) no pregnancy in this timeframe; and 4) white, black, or Hispanic raceethnicity because other racial-ethnic groups comprised only 1.5% of the cohort.	62.8% Hispanic, 23.4% white, and 13.8% black.	79.7		42 (36, 48)	3.6	48			491		Diabetes (15.2), Hypertension (60.3), HCV infection (14.7).	≥3% annual increase in BMI			Cardiovascular disease has become a major cause of morbidity and mortality in persons with HIV infection.13-17, 48-51 Because overweight- and obesity-related complications, such as diabetes mellitus, are associated with an increased risk of cardiovascular disease, prevention of excessive weight gain in HIV-infected persons may represent a currently overlooked opportunity for primary prevention. W…	Of 946 patients who were not obese at baseline, 112 (11.8%) became obese during follow-up. Significant weight gain, defined as a ≥3% annual increase in BMI,43 was observed for 24.0% (n=291) of the cohort. Baseline BMI categories for those patients who experienced significant weight gain were: 148 (50.9%) normal weight; 95 (32.6%) overweight; and 48 (16.5%) obese. Regardless of insurance type, min…
31606734	31606734	Sax PE and Erlandson KM and Lake JE and Mccomsey GA and Orkin C and Esser S and Brown TT and Rockstroh JK and Wei X and Carter CC and Zhong L and Brainard DM and Melbourne K and Das M and Stellbrink HJ and Post FA and Waters L and Koethe JR	Clinical infectious diseases : an official publication of the Infectious Diseases Society of America	Weight Gain Following Initiation of Antiretroviral Therapy: Risk Factors in Randomized Comparative Clinical Trials.	To explore factors associated with weight gain in several randomized comparative clinical trials of ART initiation	2019		Primary	A pooled analysis of 8 randomized comparative clinical trials.	5680	Unclear	Included only weights that were obtained while the participant was on randomized therapy.	Hispanic or Latino (20); Non-hispanic or Latino (80).	88.3	37 (10.7)		100	22	78.9 (17.25)		24.8			> 10% weight gain		Participants with a baseline CD4 count of <200/μL gained on average 2.97 kg more than participants with baseline CD4 count ≥200/μL (95% confidence interval [CI], 2.81–3.13; P < .001. Strong associations were found between weight gain and HIV disease characteristics. Disease stage, as reflected by low baseline CD4 cell count and high baseline HIV RNA, correlated with weight gain in our models of a…		In pooled analyses, the 96-week median weight gain was 2.0 kg (IQR, −.9 to 5.9), with the greatest rate of weight gain occurring during the initial 48 weeks. Through 96 weeks, 48.6%, 36.6%, and 17.3% of participants had at least 3%, 5%, and 10% weight increase from baseline, respectively. The proportion of participants in overweight and obese BMI categories increased over time. Higher baseline HI…
33951089	33951089	Verboeket SO and Boyd A and Wit FW and Verheij E and Schim van der Loeff MF and Kootstra N and van der Valk M and Reiss P	PloS one	Generally rare but occasionally severe weight gain after switching to an integrase inhibitor in virally suppressed AGEhIV cohort participants.	To investigate if HIV-positive AGEhIV participants with suppressed viremia switching to INSTI-containing ART experienced more weight gain compared to HIV-positive virally-suppressed non-switching and HIV-negative controls.	2021		Primary	The AGEhIV Cohort Study.	598	Yes	Inlcuded if at least 45 years of age. Participants were subsequently included in the index group if (1) they had ≥1 weight measurement prior to and ≥1 weight measurement after switch, and (2) had an undetectable (<40 copies/mL) HIV-1 viral load ≥1 year prior to switch (allowing for isolated ‘blips’ up to 200 copies/m).	88–93% white; African (11%); Asian (1%).	83–91%	53-55			24				24.3 (22.4, 26.1)		Weight gain reported as more than >5-10% following ART switching.		Our findings suggest INSTI-associated weight change to be heterogeneous, and provides support for the hypothesis that some individuals may be more prone to develop prominent INSTI-associated weight gain than others. The results of the ADVANCE trial and other studies which have shown that people of black African descent, particularly women, and women in general were at increased risk of INSTI-rela…		The probability of a >5% increase in weight after baseline was greater in participants switching to INSTI (n = 28, 23.1%) than in both HIV-negative (n = 32, 13.2%, P = .018) and in HIV-positive controls (n = 38, 15.7%, P = .085), The probability of a >10% increase in weight was 5.0% (n = 6) for index participants, 3.7%, (n = 9, P = .6) for HIV-positive controls. Three (50%) of the 6 index partici…
29608129	29608129	Bares SH and Smeaton LM and Xu A and Godfrey C and McComsey GA	Journal of women's health (2002)	HIV-Infected Women Gain More Weight than HIV-Infected Men Following the Initiation of Antiretroviral Therapy.	To assess changes in BMI over 96 weeks and explore the relationship between sex and changes in BMI.	2018		Primary	Randomized clinical trials	3801	Yes	If they had pre-ART initiation and week 96 BMI data, were enrolled in a research site in the United States (applicable to A5142 only), started ART, had matching sex at birth and current gender identity (an indication that participant was not transgender), and did not become pregnant during follow-up.		82% in A5142, 83% in A5202, and 76% in A5257.	Womenn-40.5 years; Men-37.7 years.		100	22			Women-28.4; Men- 25.2			Absolute and % BMI changes		Different states of immune activation may underlie the sex difference in BMI gain that we observed in this study. Indeed, prior studies have found that several markers of immune activation are higher in HIV-infected women than in men,39 and some markers of inflammation have been associated with greater gains in fat after ART.40,41		After 96 weeks, women had both larger absolute and relative changes in BMI than men (mean of 1.91 kg/m2 vs. 1.39 kg/m2 or mean increase of 7.65% vs. 5.92%). The mean observed difference in absolute BMI increases between women and men is 0.52 kg/m2. The magnitude of the change in BMI from baseline to week 48 (mean of 1.53 kg/m2 or 6.2% for women vs. 1.15 kg/m2 or 4.9% for men) was more than half o…
32287063	32287063	Nasreddine R and Florence E and Vandercam B and Moutschen M and Goffard JC and De Munter P and Delforge M and Marinus W and De Wit S	AIDS (London, England)	Effectiveness of dolutegravir-based antiretroviral therapy in a real-world setting in a Belgian cohort of 4101 HIV patients.	To describe the treatment outcomes of patients receiving dolutegravir (DTG) in a ‘real-world setting’ in Belgium.	2020		Primary	A retrospective, observational, noninterventional, multicenter cohort study.	4101	Yes	Male or female patients aged 18 years or above with confirmed HIV-1 infection having received at least one dose of DTG as part of their combined antiretroviral therapy	Caucasian (57.7%) and Sub Saharan African (33.9%).	67.3		46.1 (37.2–53.8)		22		73.5 (64–83)				Absolute weight change; at leat 5kg change		There is growing evidence that the use of INSTIs, and specifically DTG could lead to significant increases in weight [25,26]. having a detectable HIV-1 viral load at baseline, and baseline CD4+ cell count less than 200 cells/ml were significantly associated with themost weight gain [26,27].	When these patients surpass their target ‘return to health’ weight or when well controlled HIV patients experience ontreatmentweight gain despite them already being at their respective healthy weight target, this is considered to be an undesirable weight gain, which may lead to negative outcomes. It is known that PLWH are at higher risk for cardiovascular disease (CVD) [36] and diabetes mellitus …	By week 96, median weight gain for the overall study population was 2.0 kg (IQR _x0002_1.0 to 5.0). largest in patients with baseline CD4+ cell count less than 200 cells/ml. Being cART-naive at baseline (OR 2.60; 95% CI 1.62–4.19, P<0.0001), baseline HIV-1 viral load at least 50 copies/ml (OR 2.58; 95% CI 1.83–3.70, P¼0.001), and baseline CD4+ cell count less than 200 cells/ml (OR 3.15; 95% CI 1.…
33838004	33838004	Mallon PW and Brunet L and Hsu RK and Fusco JS and Mounzer KC and Prajapati G and Beyer AP and Wohlfeiler MB and Fusco GP	Journal of the International AIDS Society	Weight gain before and after switch from TDF to TAF in a U.S. cohort study.	To assess changes in weight before and after switching from TDF to TAF, among virologically suppressed PLWH in the United States, stratified by core agent.	2021		Primary	OPERA cohort study.	6908	Yes	at least 18 years of age were included if they were virologically suppressed (last viral load <200 copies/mL) when they switched from TDF to TAF between 5-NOV-2015 and 28-FEB-2019.	Black-Maintained NNRTI-41; Maintained boosted PI- 39; Maintained InSTI- 37; Switched to InSTI -38.	Maintained NNRTI- 81; Maintained boosted PI- 79; Maintained InSTI- 85; Switched to InSTI -82.		Maintained NNRTI- 45 (34, 54); Maintained boosted PI- 51 (42, 57); Maintained InSTI- 44 (33, 52); Switched to InSTI- 49 (39, 56).		44		NNRTI-81.6 (71.7, 93.4); mPI-81.6 (70.8, 92.7); mlnSTI-80.7 (70.8, 92.5); sInSTI80.3 (70.8, 91.7).		NNRTI-26.9 (24.0, 31.0); mPI27.1 (24.0, 30.7); mInSTI26.5 (23.8, 30.2); sInSTI26.6 (23.8, 30.1).	Endocrine disorders- 19, 25,20, 23	Absolute weight change			Results from the study suggest an independent effect of TAF on weight, are of clinical importance as increases in weight can impact long-term clinical outcomes such as cardiovascular diseases, diabetes, fatty liver or other disorders. The potential long-term clinical impact of the early, rapid, but transient increase in weight observed with TAF remains to be explored.	Maintaining all other agents-PLWH who maintained all other ARVs experienced average weight gains of 0.48 kg/year on TDF. Within the first 9 months after switch, the average WG weight rose to 2.43 kg/year and then stabilized back 0.24 kg/year after the first nine months on TAF. The average adjusted weight gained was 1.5 kg after 12 months and 1.9 kg after 24 months on TAF. Those on an InSTI gained…
33257626	33257626	Di Perri G	Le infezioni in medicina	Tenofovir alafenamide revisited.	To strike a balance between the use of TAF (Tenofovir alafenamide) and its related toxicities and where does it stand ocmpared to other drugs in ART regimen.	2020		Review																Absolute weight change; ≥5% from 1st visit over a mean 4 years follow-up		The first factor associated to increased body weight was found to be a baseline body mass index (BMI) greater than 25, which means that not only obesity but also an overweight baseline status is associated to the risk of weight gain as here defined. The second factor was a low physical activity, which was defined in combination with dietary intake (MET), while the third was a suboptimal immunolog…		The first major signals concerning the impact of INSTIs and TAF on body weight came from the South African study ADVANCE, in which three treatment arms in naïve patients were compared [45]. A significant body weight increase was recorded at week 144 in patients receiving DTG, FTC/TAF (+7.2 and +12.3 kg in men and women respectively), vs those under treatment with DTG, FTC/TDF (+5.5 and +7.4 kg in…	Dietary and lifestyle corrections appear to be the most rationale options to compensate for weight imbalance in most patients, thus avoiding unnecessary changes of otherwise well tolerated regimens whose lesser impact on renal function and bone integrity provides a solid chance for an uneventful long-term control of HIV infection.
33987636	33987636	Erlandson KM and Carter CC and Melbourne K and Brown TT and Cohen C and Das M and Esser S and Huang H and Koethe JR and Martin H and McComsey GA and Orkin C and Post FA and Rockstroh JK and Sax PE and Stellbrink HJ and Waters L and Wei X and Lake JE	Clinical infectious diseases : an official publication of the Infectious Diseases Society of America	Weight Change Following Antiretroviral Therapy Switch in People with Viral Suppression: Pooled Data from Randomized Clinical Trials.	To identify factors associated with weight gain in randomized clinical trials of antiretroviral therapy (ART) switch.	2021		Primary	A randomized, active-controlled (double-blinded or open-label) trial study.	7316	No		10%–30% were Black, 5%–25% were Hispanic/Latinx,	80-90	40-50			22		67.1-81.4 (57.9-94.2)	25.5-26 (22.1-32.7)			Absolute weight change; ≥10% weight change; change of BMI category		Factors associated with >10% WG- At week 48, 4.6% of participants had ≥10% WG (6.4% of switch and 2.2% of SBR). Participants with ≥10% WG were younger and had lower baseline weight and BMI. In logistic regression models that included demographic and clinical variables as above, only baseline underweight/normal BMI category and age ≤35 years were associated with ≥10% WG. In a subsequent logistic r…		Switch Studies-Switch participants gained a median of 1.6 kg (IQR, –0.5 to 4.0; n = 3930) between baseline and week 48 and 2.0 kg (IQR, –0.5 to 5.2; n = 2598) between baseline and week 96 compared with 0.4 kg (IQR, –1.8 to 2.4; n = 2943) and 0.5 kg (IQR, –1.9 to 3.1; n = 1838) for SBR participants (all P < .0001). The proportion of participants with an obese BMI increased from 21% to 25% over 96 …
29529066	29529066	Duncan AD and Goff LM and Peters BS	PloS one	Type 2 diabetes prevalence and its risk factors in HIV: A cross-sectional study.	To delineate the factors driving T2D in PLWH in an ethnically diverse cohort, and additionally observed how these have changed over time.	2018	Lack of sufficient data to draw a conclusion. Study focusses on weight gain as a part of diabetic complication. However presents only 1 finding in a cohort showing 1.07 kg increase and warrants further study in the future. Relevant data included here.	Primary	A cross-sectional study.	2005 cohort- 337; 2015 cohort- 338	Yes	The subset of participants for whom fasting blood glucose data were available were included	For 2005 and 2015 cohort respectively-White- 54.6%, 49.7%; Black African- 28.2%, 31.7%; Black Caribbean- 5.9%, 7.7%, Other- 11.3%, 10.9%	2005 cohort- 77; 2015 cohort-74		2005 cohort- 41 (35–47); 2015 cohort- 49 (42–57)	2005 cohort- 19.6%; 2015 cohort- 8.0%	24				2005 cohort-24.9 (22.4–28.0); 2015 cohort- 27.4 (23.3–29.9)	For 2005 and 2015 cohort respectively- TYPE 2 DIABETES- 6.8%, 15.1%; HYPERTENSION- 19.6%, 37.9%; CVD (includes stroke) 2.7%, 5.6%	% weight gain			The duration of HIV infection, ARV treatment and particularly the use of metabolically toxic ARVs, weight gain following initiation of ARVs, and the presence of lipodystrophy are all significantly associated with an increased risk of dysglycaemia. The association between dysglycaemia and weight gain following initiation of ARVs that we observed is another rationale for recommending dietetic inter…	Exposure to ARVs associated with diabetes and BMI were both significantly correlated in 2015 only (2005 p = 0.878; 2015 p = 0.002; p = 0.423 and p = 0.001 respectively). Factors measured only in 2015 significantly associated with dysglycaemia were hepatic steatosis, low levels of physical activity and weight gain following initiation of ARVs (p<0.001 for all).. 1.07 (1.04±1.11) WG reported.	Dietetic intervention in PLWH has been shown to prevent weight gain and subsequent development of hyperlipidaemia after initiation of ARVs [26].
33635844	33635844	Guaraldi G and Calza S and Milic J and Calcagno A and Foca E and Rota M and Renzetti S and Celotti A and Siano M and Celesia BM and Piconi S and de Socio GV and Cattelan AM and Orofino G and Riva A and Nozza S and di Perri G	AIDS (London, England)	Dolutegravir is not associated with weight gain in antiretroviral therapy experienced geriatric patients living with HIV.	To explore WG in PWH at least 65 years of age who switch to a DTG based regimen vs. remaining INSTI-naive on stable ART.	2021		Primary	longitudinal prospective multicentral study	568	Yes	PWH from the Geriatric Patients Living with HIV/AIDS (GEPPO) cohort. Characteristics of this cohort are described elsewhere [12] and comprises ART-experienced men and women PWH older than 65 years, regardless of viro-immunological status.		83.1	69.5			31.2						increase of more or equal than 5% body weight				no significant change in body weight was observed both among INSTI-n [delta weight¼0.02 ( 7.5), P¼0.633] and DTG-s [delta weight¼ 0.04 ( 5.2), P¼0.755]. Weight gain was also not significantly different between study groups (9.3% in INSTI-n and 15.1% in DTG-S: P¼0.175). No significant differences in time to achieve a weight gain greater or equal than 5% of baseline weight emerged in INSTI-n vs. DT…
32099991	32099991	Lake JE and Wu K and Bares SH and Debroy P and Godfrey C and Koethe JR and McComsey GA and Palella FJ and Tassiopoulos K and Erlandson KM	Clinical infectious diseases : an official publication of the Infectious Diseases Society of America	Risk Factors for Weight Gain Following Switch to Integrase Inhibitor-Based Antiretroviral Therapy.	To assess pre/ post-INSTI weight changes from AIDS Clinical Trials Group participants (A5001 and A5322).	2020		Primary	A longitudinal, observational ACTG-sponsored cohorts study.	972	Yes	INSTI-naive A5001 and A5322 participants who switched to INSTI-based ART by the end of 2017 and had available weight data were included.	50% non-white having black and hipanic participants.	81		50 (45, 57)		240 (with follow up every 4 to 6 months).		79.1 (69.1, 91.7)		26.4 (23.5, 29.9)	Diabetes (11%)	Absolute weight gain	Women and persons of black race also experienced significant increases in waist circumference following switch to INSTIs. Increases in annualized change in waist circumference were also greatest for DTG versus RAL and EVG.	White or black race, age 60 or older, and BMI of 30 kg/m2 or greater were associated with significantly greater annualized weight gain (0.9 to 2.0 kg) following switch among women. Among men, age 60 or older was the greatest risk factor, with men in that age group experiencing a 0.8 kg greater annualized weight gain compared with preswitch. observed weight gain does seem to be associated with gai…		Overall annualized weight gain for the cohort was 0.4 kg/year prior to INSTI initiation and 0.6 kg/year following INSTI initiation. However, women, persons of black race, and persons aged 60 years or older experienced significantly greater weight gain in the 2 years following switch to INSTIs versus the 2 years prior to switch, with 1.3, 0.9, and 1.2 kg annualized weight gain after switch for the…
33459579	33459579	Debroy P and Feng H and Miao H and Milic J and Ligabue G and Draisci S and Besutti G and Carli F and Menozzi M and Mussini C and Guaraldi G and Lake JE	HIV research & clinical practice	Changes in central adipose tissue after switching to integrase inhibitors.	To evaluate the effect of switching to an INSTI on visceral (VAT) and subcutaneous (SAT) AT in virologically-suppressed adults with HIV.	2021		Primary	A retrospective observational cohort study.	698	Yes	PLWH on ART who had at least 2 abdominal computed tomography (CT) scans were included.	1005 Caucasian.	68		46 (42–51)	68	36				22.9 (20.9–25.0)			In simple models, the average SAT area gain after switch to INSTI increased from 0.27 cm2/month to 0.73 cm2/ month (p¼0.011), and the average VAT area gain increased from 0.18 cm2/month to 1.30 cm2/month (p<0.001). In mixed-effects models, greater SAT area over the study period was associated with a switch to INSTI and moderate alcohol use, whereas male sex, longer HIV duration, any use of tobacc…		Central obesity, in particular excess VAT accumulation, has negative metabolic effects and has been associated with increased mortality, cardiovascular disease, neurocognitive impairment, and fatty liver disease among PLWH. VAT may be a unique pathogenic fat depot and is its accumulation is associated with increased likelihood of having metabolic syndrome, low high density lipoprotein (HDL)-c, in…
25761868	25761868	Yuh B and Tate J and Butt AA and Crothers K and Freiberg M and Leaf D and Logeais M and Rimland D and Rodriguez-Barradas MC and Ruser C and Justice AC	Clinical infectious diseases : an official publication of the Infectious Diseases Society of America	Weight change after antiretroviral therapy and mortality.	To evaluate weight change in the first year after ART initiation and its association with subsequent mortality	2015		Primary	Veterans Aging Cohort Study (VACS), a periodically updated prospective observational cohort study.	4311	Yes	Included those who initiated ART after 1 January 2000.	54% Black.	97	47.9		52.7	12					Hypertension (29.6); Diabetes mellitus (9.5); Hepatitis C (32.2); Alcohol abuse or dependence (21.1); AIDS-defining condition (16.4); Wasting (1.3).	Absolute weight change		As ART has become effective at suppressing HIV-1 RNA and its pathophysiologic effects on inflammation and organ system function, substantial weight gain has become common. weight gain after ART is common, regardless of BMI at initiation, but its implications differ by weight status at the point of ART initiation. Current guidelines for a healthy weight in the general population advise against wei…	Optimal weight gain after ART initiation is not a trivial question. Research outsideHIV has uncovered an “obesity paradox” in complex chronic disease. Namely, an inverse association between excess adiposity (as defined by BMI) and mortality has been documented in older patients with chronic disease [17, 18]. Improved outcomes are observed in overweight and obese patients with type 2 diabetes, chr…	After 12 months of ART, median weight gain was 5.9 pounds (2.7 kg) (IQR, −2.9 to 17.0 pounds, −1.3 to 7.7 kg). Of underweight, normal, overweight, and obese individuals, 73%, 56%, 47%, and 44%, respectively, gained weight. WG after ART initiation was associated with lower mortality risk among initially underweight and normal-weight patients.
32271252	32271252	Taramasso L and Berruti M and Briano F and Di Biagio A	AIDS (London, England)	The switch from tenofovir disoproxil fumarate to tenofovir alafenamide determines weight gain in patients on rilpivirine-based regimen.	To investigate whether the switch from tenofovir disoproxil fumarate/ emtricitabine/rilpivirine (TDF/FTC/RPV) to tenofovir alafenamide (TAF)/FTC/RPV is associated with weight gain in people living with HIV (PLWHIV).	2020		Primary	A retrospective single-centre study.	252	Yes	If patients had been treated with TDF/ FTC/RPV within, at least, the last 12 months, had less than 200 copies/ml of the HIV RNA in the 6 months preceding the switch and had at least twoweight measures each in the years before and after the switch	98.8% Caucasian.	65	51.2 (9.6)			23	73.8 (14.3)		25.3 (4.3)			Absolute weight gain; change of BMI category		99% of the study participants were Caucasian, which confirms the weight gain as an adverse event also occurring in this population, also if previously reported as more evident in black people [7,8,12].	Overweight patients are those more likely to have a lifestyle that influencesweight gain, per se, and have been already found to be at risk of gaining weight during ART [8,15] in the absence of a direct drug effect. The increase in total cholesterol and cholesterol fractions that has been described after the switch from TDF to TAF [16,17] may increase the concerns linked to weight gain among peop…	Aweight increase was noticed 3 and 6 months after the switch to TAF, becoming 77.7 (42.3) and 75.5 (14.5) kg, respectively (P<0.0001 for trend). The general trend in the weight gain after switching to TAF/FTC/RPV was confirmed among all the identified sub-groups (P for trend <0.005 for all), and a significant change within the timeframe of the switch (between 6_BEF and 3_AFT) was found among the …
33128552	33128552	Kline MDA and Daniels C and Xu X and Sunil T and Ganesan A and Agan BK and Colombo RE and Kronmann KC and Blaylock JM and Okulicz JF and Markelz AE	Military medicine	Antiretroviral Therapy Anchor-based Trends in Body Mass Index Following Treatment Initiation Among Military Personnel with HIV.	To evaluate trends in BMI after ART initiation in the U.S. Military HIV Natural History Study (NHS) to determine risk factors in this population for ART-related weight gains.	2020		Primary	A prospective observational cohort.	491	Yes	Participants were required to have baseline weight and height data recorded within 6 months of ART initiation as well as weight measurements from clinical encounters approximately 12 and 24 months after ART initiation.	32% White, 43.8% African-american, 24.2% Non-white nonafrican american.	92.5-100%	29.71±7.71			24			26.52±3.94			Absolute BMI change; development of obesity		Weight gain following ART initiation is thought potentially to be because of a “return to health” phenomenon in patients with indicators of more advanced disease, namely lower BMI and CD4 counts and higher HIV VLs. However, as diagnosis and treatment have been progressively occurring earlier in the disease process, rates of overweight and obesity have been rising. A previous study in the stuyd au…		In participants with BMI <25, all regimens were associated with BMI gains except for those with high VL (≥100,000 copies/mL) started on PI regimens (−1.91 kg/m2/yr, P=.000; n=13). Only INSTI- and PI-anchored regimens were significantly associated with increasing BMI over the study period (INSTI 0.54 kg/m2/yr, P=.000; PI 0.39 kg/m2/yr, P=.006). African Americans with BMI≥25 were more likely to gai…
33118531	33118531	Buzon-Martin L	AIDS reviews	Weight gain in HIV-infected individuals using distinct antiretroviral drugs.	To determine the differential influence on weight gain using distinct antiretroviral agents, that might provide an opportunity for personalized medicine, adapting the most convenient drug regimen to each patient.	2020		Review																	Weight gain with INSTI seems to be more pronounced in women, Afro-Americans, and older persons. Furthermore, it occurs along with increases in waist circumference suggesting that there is increase in fat mass. Individuals taking TAF or INSTI experience more pronounced weight gain that the general population, which contrasts with the weight suppressive effect of TDF. Of note, ART-associated weight…	The pattern of more weight gain with newer ART regimens might partially reflect the advent of better tolerated, easier to take regimens8. If individual agents contribute to weight gain aside from tolerability, the mechanisms by which they do so should be understood. Domingo et al. have recently hypothesized that integrase strand transfer inhibitors (INSTIs) might interfere with the melanocortin s…	Updated figures from the ADVANCE trial suggest that the rates of the metabolic syndrome increased in parallel. Accordingly, the 10-year predicted risks of CVD and diabetes increased significantly. In a Spanish study, patients that received INSTI experienced at 1 year a significant increase in systolic blood pressure that was correlated with weight gain. In addition, this subset of patients experi…	In Gilead trials, overall, at ART initiation, median BMI was 24.8 kg/m2, 16.3% were obese, and 31.4% were overweight. The 96-week median weight gain was 2.0 kg (IQR −1.0, 5.8). The greatest rate of weight gain occurred during the initial 48 weeks. It should be noted that weight gain was not observed in all participants; up to 30.2% lost weight. In ADVANCE trial, the emergence of obesity was a rem…
34179212	34179212	Emond B and Rossi C and Cote-Sergent A and Dunn K and Lefebvre P and Lafeuille MH and Donga P	Journal of health economics and outcomes research	Weight Change and Predictors of Weight Change Among Patients Initiated on Darunavir/Cobicistat/Emtricitabine/Tenofovir Alafenamide or Bictegravir/Emtricitabine/Tenofovir Alafenamide: A Real-World Retrospective Study.	To describe demographic and clinical characteristics of insured patients with HIV-1 in the United States initiating darunavir/cobicistat/emtricitabine/tenofovir alafenamide (DRV/c/FTC/TAF) or bictegravir/FTC/TAF (BIC/FTC/TAF), assess the differences in weight and body mass index (BMI) change between cohorts up to one year after treatment initiation, and identify the predictors of weight gain asso…	2021		Primary	A retrospective longitudinal study.	952	Yes	If patients additionally had ≥1 claim for an HIV- 1 diagnosis on or before the index date, ≥12 months of continuous clinical activity before the index date, and ≥1 weight or BMI measurement in both the baseline and the follow-up periods.	Most patients were white (DRV/c/FTC/TAF: 31.9%; BIC/FTC/TAF: 35.8%) or Black/African American (DRV/c/FTC/TAF: 30.6%; BIC/FTC/TAF: 27.2%).	70% for DRV/c/FTC/ TAF cohort and 71.2 % for BIC/FTC/TAF cohort.	53.1 (11.2) in the DRV/c/FTC/ TAF cohort and 52.2 (12.0) in the BIC/FTC/TAF cohort.			12	DRV/c/FTC/ TAF cohort- 87.1 kg (22.9); BIC/FTC/TAF cohort- 88.2 kg (21.5).			DRV/c/FTC/ TAF cohort- 28.8 kg/m2 (7.2); BIC/FTC/TAF cohort- 29.4 kg/m2 (6.7).	Anxiety (15.6), Depression (23); COPD (17.2); Drug abuse (9.8); Diabetes (4.1); Psychoses (6.6).	Absolute weight and BMI changes		Female gender was associated with a higher likelihood of weight or BMI increase ≥5% (OR=5.92, P=0.014) at the last available measurement post-index. Among patients initiated on BIC/FTC/TAF eligible for the predictive analysis (n=829, Figure 1), female gender was also associated with a higher likelihood of weight or BMI increase ≥5% (OR=2.00, P<0.001), while a 5-year increase in age (OR=0.87, P=0.…	Although a moderate weight increase among patients with advanced HIV-1 may be considered favorable and expected (i.e., a manifestation of the return to health phenomenon),19 prior research has demonstrated an increasing prevalence of obesity and weight gain among people living with HIV-1 (PLWH) who do not have advanced disease and are simply initiating ART.20-22 Notably, PLWH have been shown to c…	Patients in the BIC/FTC/TAF cohort experienced a greater weight increase between the pre- and post-index periods than patients in the DRV/c/FTC/TAF cohort across all time points, although results were only statistically significant at the 9-month post-index time point (mean difference at 9 months=2.50 kg, P=0.005). Similar results were found for BMI increases between the pre- and post-index perio…
33400222	33400222	Verhaegen AA and Van Gaal LF	Current obesity reports	Drugs Affecting Body Weight, Body Fat Distribution, and Metabolic Function-Mechanisms and Possible Therapeutic or Preventive Measures: an Update.	To summarize recent literature on prevalence data and mechanisms associated with drug-induced body fat changes and mechanisms to prevent or treat metabolic side effects.	2021		Review																	Where lipoatrophy is typical for HIV-infected patients and NRTI treatment, the metabolic consequences of the abdominal fat accumulation seen with other anti-HIV drugs are not different from those seen in the classical metabolic syndrome. In HIV-positive patients, however, the metabolic changes can also be seen without the typical abdominal fat accumulation. Metabolic consequences such as insulin …	While lipodystrophy is clearly linked to antiretroviral therapy, disturbances in adipose tissue gene expression are present in treatment-naïve patients with HIV, indicating that HIV-1 infection itself likely creates alterations in adipose tissue that are worsened by antiretroviral therapy [108, 109]. Adipose tissue serves as a reservoir for HIV virus, altering the adipose tissue environment and c…	Since HIV is becoming a chronic disease with more and more patients surviving to longevity, these metabolic side effects pose a threat to a significant increase of the risk for diabetes, cardiovascular, and liver disease (e.g., steatosis and cirrhosis) in this population [104]. Although overweight and obesity during HIV treatment definitely increases the risk of developing diabetes and CVD, a hig…		Lipodystrophy-associated changes in adipokine concentration could be the basis of future therapeutic options. Leptin and adiponectin decreases have been demonstrated in patients with lipodystrophy. Treatment with recombinant human leptin increases adiponectin levels and could potentially add a positive contribution in the treatment of insulin resistance, dyslipidemia, and hepatic steatosis in pat…
32459155	32459155	Chow W and Donga P and Cote-Sergent A and Rossi C and Lefebvre P and Lafeuille MH and Emond B and Hardy H	Current medical research and opinion	An assessment of weight change associated with the initiation of a protease or integrase strand transfer inhibitor in patients with human immunodeficiency virus.	This real-world study describes demographics and compares weight/body mass index (BMI) change between insured US patients with human immunodeficiency virus (HIV-1) initiating a protease inhibitor (PI) or INSTI.	2020		Primary	retrospective longitudinal design	20367	Yes	if the PI or INSTI agent was received as part of an ART regimen containing ≥2 nucleoside reverse transcriptase inhibitors (NRTIs), with NRTI agents being received within 14 days before or after the date of the claim for the main PI or INSTI agent	PI cohort-African American/Black-29.9, White- 30.7, Hispanic- 5.3, Other- 0.7, Unknown- 33.4. INSTI cohort-African American/Black-30, White- 29.6, Hispanic- 5.4, Other- 1.8, Unknown- 33.1.	PI- 70.1%; INSTI-69.5%		PI cohort-49.5 ± 12.6 [52.0]; INSTI cohort- 49.5 ± 12.6 [51.0].		24					PI and INSTI cohortr resp.:- Substance-related and addictive disorders (21.5,21.5), Anxiety (13.9,13.9), Hypertension (29.8,30.1), Depression (17.8,17.8), COPD (16.1,17), Drug abuse (13.2,12), Pre-diabetes (3.9,3.8), Type 2 Diabetes (12.2,12.4), Obesity (12.2,12.4), Psychoses (11.2,11.2).	Absolute weight and BMI changes; ≥5% weight gain; ≥5% BMI gain		The proportion of patients with ≥5% WG was lower in the PI than the INSTI cohort (12% vs. 18%). At the last measurement, among males (N=542; 278 [PI] + 264 [INSTI]), and they were more likely to experience ≥5% weight gain in the INSTI cohort compared to the PI cohort (OR=0.39; 95% CI: 0.20, 0.76; p=0.006). At the last measurement, Whites (N=306; 179 [PI] + 127 [INSTI]) were more likely to experie…	Recent studies have shown that BMI and obesity have been increasing among PLWH initiating ART, with evidence of greater weight gain in the first three years following treatment initiation [19]. As a result, many PLWH gain an excess amount of weight leading to post-treatment obesity [20], as highlighted in a cohort study from Brazil where PLWH receiving INSTI-based regimens were seven times more l…	The mean pre- and post-index weight (AT 3 MONTHS) was 87.32 kg and 86.45 kg, respectively, for the PI cohort, and 86.36 kg and 86.98 kg, respectively, for the INSTI cohort. The proportion of patients with ≥5% WG was lower in the PI than the INSTI cohort (8% vs. 14%), patients using PI-based regimens were 48% less likely to experience ≥5% WG than those using INSTI-based regimens (OR=0.52; 95% CI: …
33764567	33764567	Courlet P and Barbieux C and Sculier D and Wandeler G and Stoeckle M and Bernasconi E and Braun D and Vernazza P and Cavassini M and Marinosci A and Smit M and Gunthard HF and Schmid P and Limacher A and Guidi M and Alves Saldanha S and Decosterd LA and Calmy A	British journal of clinical pharmacology	Pharmacokinetic parameters and weight change in HIV patients newly switched to dolutegravir-based regimens in SIMPL'HIV clinical trial.	To evaluate the association between dolutegravir (DTG) pharmacokinetic parameters and weight changes in treatment-experienced people with HIV (PWHIV) from the Simpl'HIV study newly switched to a dual DTG-based regimen	2021		Primary	A multicentre, noninferiority, open-label, randomized, factorial design trial, called SIMPL'HIV.	39	Yes	PWHIV were eligible if they received any cART regimen recommended by the European AIDS Clinical Society (EACS)24 and were virologically suppressed (HIV-RNA <50 copies/ mL) for at least 24 weeks prior to enrolment	77% Caucasian. 13% African origin.	82		45 [40–51]		11		74 [69–81]				Absolute weight gain				Despite finding a singnificant 2.4 kg WG after DTG switch, there was no corrleation between the drug pharmacokinetics and WG.
31294931	31294931	Goh OQ and Colby DJ and Pinyakorn S and Sacdalan C and Kroon E and Chan P and Chomchey N and Kanaprach R and Prueksakaew P and Suttichom D and Trichavaroj R and Spudich S and Robb ML and Phanuphak P and Phanuphak N and Ananworanich J	Journal of the International AIDS Society	Switch to dolutegravir is well tolerated in Thais with HIV infection.	To determine the rate of adverse events (AEs) and discontinuations among Thais treated during acute HIV infection (AHI) and switched to DTG-based regimens.	2019		Primary	SEARCH010/RV254 cohort study.	313	Yes	participants who switched to a DTG-based regimen and had at least 48 weeks of follow-up after the switch	100% Thai participants.	96	29			11		63 (56- 70)			HBV infection (7%), HCV infection (2%).	Absolute weight and BMI change; % weight change		A recent study reported a weight gain of 5.3kg in 18 months among participants who were virologically suppressed and mostly Caucasian and who switched from an EFV-based regimen to DTG [9]. However, this was not observed in other DTG trials of ART-na€ıve [23,32,33] or–experienced participants [34]. Weight gain could be from a change in body fat distribution and metabolism [9] or inslulin sensitivi…		The median (IQR) BMI increased to 22.0 (20.1 to 24.5) kg/m2 after 48 weeks of DTG (p < 0.0001). The median (IQR) body weight increased from 63 (56 to 70) kg before to 65 (58 to 73) kg (p < 0.0001) after 48 weeks of DTG . This weight increased by a mean (SD) of 1.6 (±3.4) kg or 3 (±5)% after 24 weeks (p < 0.0001), and by a mean (SD) of 2.3 (±3.8) kg or 4 (±6)% by 48 weeks after DTG switch (p <0.00…
29043609	29043609	Lake JE	Current HIV/AIDS reports	The Fat of the Matter: Obesity and Visceral Adiposity in Treated HIV Infection.	To summarize knowledge of the prevalence, relevant physiology and consequences of obesity and visceral adiposity in HIV-infected adults, including highlighting gaps in current knowledge and future research directions.	2017		Review																		Excessive weight gain can occur, with persons with the highest pre-ART HIV-1 RNA or lowest CD4+ T lymphocyte counts at risk for greater weight gain[10, 11]. Further exemplifying the fact that weight gain can represent differential effects depending on the host, weight gain among underweight persons has been associated with a decline in circulating high-sensitivity C-reactive protein levels[12] an…	Consequences of obesity and visceral adiposity.-Significant emphasis has been placed on the impact of fat quantity to cardiometabolic disease and the inflammatory milieu in treated HIV infection. Data suggests that higher fat utilization is not completely benign, and can be associated with increased risk of progression to the metabolic syndrome and/or progression of cardiovascular disease (CVD)[2…	other studies have specifically demonstrated increases in fat following ART initiation. For example, ACTG study A5260, which randomized participants to raltegravir, ritonavir-boosted darunavir or ritonavir-boosted atazanavir, each with a backbone of tenofovir disoproxil fumarate/emtricitabine, demonstrated a mean computed tomography-quantified VAT gain of 26% after 96 weeks of ART that did not va…
31789693	31789693	Eckard AR and McComsey GA	Current opinion in infectious diseases	Weight gain and integrase inhibitors.	This review summaries our current understanding of weight gain and fat changes associated with INSTIs with a focus on new data presented over the last 12 months.	2020		Review																	When analyzing the full ACTG A5257 parent cohort, larger increases in waist circumference with RAL were seen compared to DRV/r but not ATV/r after 48 and 96 weeks of ART [39]. In the PROGRESS study that investigated lopinavir (LPV)/r + FTC/TDF vs. LPV/r + RAL, RAL was associated with increased leg and arm fat but not truncal fat [40]. Likewise, in a convenience sample of 75 participants from the …	Since the mechanisms are still unknown there are some probable ones. Such as the rapid reduction in HIV RNA seen with INSTIs, given the correlation between HIV RNA and resting energy expenditure (REE) [47]. In some studies, larger decreases in plasma levels of inflammation and immune activation are more evident with INSTIs compared to other antiretrovirals [48–50], but biomarker changes do not ap…	In ART-treated PLWH, adipose tissue often preferentially accumulates in the abdominal region and/or in and around visceral organs (like liver and heart) and/or in ectopic fat depots (e.g., dorsocervical pad, intermuscular) and is referred to as lipohypertrophy. This abnormal fat accumulation, especially visceral adiposity and truncal obesity, carries a higher risk of cardiometabolic co-morbiditie…	A Brazilian cohort study of 1794 PLWH who initiated ART showed that clinical obesity was more likely to occur among those who used an INSTI vs. PI or NNRTI [14]. In another US based cohort, participants switching to an INSTI gained significantly more weight (INSTI: +2.9 kg; PI: +0.7 kg; EFV: +0.9 kg). In general, these studies support more weight gain with INSTIs (especially when switching from N…
30668716	30668716	Debroy P and Sim M and Erlandson KM and Falutz J and Prado CM and Brown TT and Guaraldi G and Lake JE	The Journal of antimicrobial chemotherapy	Progressive increases in fat mass occur in adults living with HIV on antiretroviral therapy, but patterns differ by sex and anatomic depot.	Although weight gain on ART is common, the long-term trajectory of and factors affecting increases in fat mass in people living with HIV are not well described.	2018		Primary	Secondary analysis of existing longitudinal data	2598	Yes	All participants who were on ART and who had at least two DXA scans during a period of up to 10years.			44			120			22.9			% fat mass gain				For both sexes, trunk fat mass steadily increased over the study period (Figure 1), with amean yearly trunk fat gain of 3.6% (246 g; SD 1118 g) for women and 6.3% (438 g; SD 1026 g) for men. In combined mixed-effect models, greater trunk fat mass over the study period was associated with female sex, older age, no selfreported physical activity, CD4 nadir ,200 cells/mm3, per-unit BMI increase, per…
34473897	34473897	Taramasso L and Bonfanti P and Ricci E and Maggi P and Orofino G and Squillace N and Menzaghi B and Madeddu G and Molteni C and Vichi F and Riguccini E and Saracino A and Santoro C and Guastavigna M and Francisci D and Di Biagio A and De Socio GV	HIV medicine	Metabolic syndrome and body weight in people living with HIV infection: analysis of differences observed in three different cohort studies over a decade.	The aim of this study was to assess the incidence of being overweight and metabolic syndrome (MS) among people living with HIV (PHIV) in three different cross-sectional studies conducted over three different periods: 2005, 2011 and 2015.	2021		Primary	A multicentre, nationwide study.	3014	Yes	if complete data for metabolic syndrome (MS) evaluation were available.	100% Caucasian.	73.3	46.9 ± 10.2		1.1-15%	36			SiMOne, 2005- 23.6 ± 3.4 ; HIV-HY, 2011- 24.5 ± 3.9; STOPSHIV, 2015- 24.5 ± 4.0.		Diabetes (5.5-9%); Hypertension (9.4-17.9%);	BMI absolute change and change of BMI category		The median BMI and prevalence of being overweight increased over the years, along with the increasing age of study participants and increasing use of INSTIs, which are both recognized risk factors for weight gain [10,12,36]. Unexpectedly, in the present study, the proportion of PHIV with low HDL cholesterol levels remained stable in the three study periods, despite the declining use of drugs hist…		The BMI increased from 23.6 to 24.5 and 24.5 in those years, with a concurrent increase of people who were overweight from 29.4% to 39.5% to 39.6% (p < 0.0001).
27552195	27552195	Feigl AB and Bloom DE and Danaei G and Pillay D and Salomon JA and Tanser F and Barnighausen TW	PloS one	The Effect of HIV and the Modifying Effect of Anti-Retroviral Therapy (ART) on Body Mass Index (BMI) and Blood Pressure Levels in Rural South Africa.	Understanding the long-term effects of HIV and ART on adiposity and blood pressure; direct comparison of risk factor trajectories in HIV- vs HIV + populations; analysis of the modifying effect of HIV and ART on body mass and blood pressure.	2016		Primary	longitudinal, population-based HIV surveillance study	85	Yes	residents in the Africa Center’s defined geographic surveillance area (DSA); In 2003/4, the eligible age range was 25–49 years for women, and 25–54 years for men; in 2010, the eligible age range for the HIV, BMI, and BP survey was >15 years of age	100% African	24.7	38.0	7.6	0.36	84	69.4	SD: 18.4	27.1	SD: 6.8		bmi change, weight gain			Between 2003 and 2010, modeled SBP based on the complete-case analysis dropped from 130.4 mmHg (95% CI 125.0 to 135.0) to 123.5 mmHg (95% CI 118.2 to 128.9) in theHIV+ARTgroup (pdifference = 0.010). In the weighted analysis, the drop in SBP in the HIV+ART2–5yrs group was also significant with a drop of -5.64 mmHg (95% CI -11.2 to -0.07; p = 0.047). The effect of HIV status and ART on DBP differed…	Between 2003 and 2010, BMI increased significantly in the HIV- group, by 0.874 kg/m2 (95% CI 0.339 to 1.41; p = 0.001), to 30.4 kg/m2. BMI significantly decreased by -4.34 kg/m2 (95% CI -6.58 to -2.10; p<0.001) in the HIV+ART0-<2yrs population, to 25.9 kg/m2 in 2010. BMI decreased by -5.21 kg/m2 (95% CI -7.53 to -2.90; p = 0.001) in the HIV+ART0-<2yrs group, and by -1.35 kg/m2 (95% CI -2.89, 0.18…
32395339	32395339	Tshikuka JG and Magafu MGMD and Rankgoane-Pono G and Mwita JC and Masupe T and Hamda SG and Tapera R and Molefi M and Tshibangu J and Tlhakanelo JT	AIDS research and treatment	Overweight and Obesity among Recipients of Antiretroviral Therapy at HIV Clinics in Gaborone, Botswana: Factors Associated with Change in Body Mass Index.	To: (i) estimate the prevalence and trends in overweight/obesity by duration of exposure to ART among recipients, (ii) assess changes in BMI categories among ART recipients between their first clinic visit (BMI-1) and their last clinic visit (BMI-2), (iii) identify ART regimen that predicts overweight/obesity better than the others and factors associated with BMI changes among ART recipients.	2020		Primary	Retrospective record-based review	531	Yes	consistency of their data in clinic admission or follow up registers, files, discharge registers, and referral registers. Exclusion criteria: diagnosed with diabetes mellitus-related comorbidities; pregnant women; patients who were initiated on ART regimen a er the year 2012 (allowing for at least three years of exposure), patients aged less than 18 years and those with unmatched data from differ…	100% african	30.7	41.4	SD: 8,8		144						BMI category changes		Overweight/obese recipients were more likely to be female, to have DRC and less likely to have CD4 count between 201 and 249. Female recipients were more likely to be overweight and to have obesity compared to their male counterparts (UOR = 3.0, = 0.001 ). Underweight patients had the lowest median CD4 cell count, followed by recipients with normal BMI, while patients with overweight/obesity had …	At the last clinic visit, 89 (16.8%) recipients were diagnosed with Diabetes-related comorbidity (DRC). Of them, 24 (26.9%) were diagnosed as hypertensive, 20 (22.5%) had lipodystrophy/lipoatrophy, 6 (6.7%) had renal dysfunction, 7 (7.9%) had cardiovascular conditions, 11 (12.4%) had LDL-C and 21 (23.6%) had different combinations of these conditions. Recipients who had DRC had an 88% higher risk…	No significant linear trends were observed in the prevalence of overweight / obesity by the duration of exposure to ART. None of the ART regimens in use was associated with the recipients’ overweight/obesity status more/less than the other (UOR = 1.2, = 0.250 ). The duration of exposure to these ART drugs was not associated with overweight/obesity among recipients ( = 0.190 ). Neither the firstli…
31567162	31567162	Burns JE and Stirrup OT and Dunn D and Runcie-Unger I and Milinkovic A and Candfield S and Lukha H and Severn A and Waters L and Edwards S and Gilson R and Pett SL	AIDS (London, England)	No overall change in the rate of weight gain after switching to an integrase-inhibitor in virologically suppressed adults with HIV.	Excessive weight gain has been reported with integrase strand transfer inhibitors (INSTIs). We evaluated weight changes in virologically suppressed adults with HIV who switched from non-INSTI regimens to raltegravir (RAL)-containing or dolutegravir (DTG)-containing antiretroviral therapy.	2020		Primary	Retrospective single-centre cohort.	378	Yes	any ART combination for at least 2 years pre-INSTI, virologically suppressed (<50 copies/ml during the 2 years preswitch; nonsustained viral load ‘blips’ of >50, <200 copies/ml were allowed), switch to DTG/RAL during or before the period above, on DTG/RAL for at least 6 months, at least one weight measurement before or at switch, and at least one weight measurement postswitch	70.1% white ethnicity,	81.2%	49	43–55	0	33	76.6	70.1–84.4	25.3	23.1–27.7	depression (n=113, 29.9%), high cholesterol/lipids (n=57, 15.1%), and renal impairment (n=37, 9.8%) as predictive factors in our models.	rate of weight or BMI gain; A threshold of weight gain (e.g. 10% gain) was not chosen due to heterogeneity in the timings of weight measurement		We estimated individuals aged less than 50 years had an average preswitch rate of weight gain of more than 0.5 kg/year, whereas those aged more than 60 years predominantly had static weights or a weight loss of less than 1 kg/year. We did observe some suggestion of an increased rate of weight gain postswitch in older individuals [e.g. þ1.59 kg/year (95% CI 0.26–3.45) if aged 65 years] though this…		We did not find an overall increase in rate of weight or BMI gain following switch to DTG or RAL. A mixed effects model unadjusted for demographic or treatment characteristics showed a postswitch weight gain of 0.68 kg/year [95% confidence interval (CI) 0.33–1.00]; however, this was near-identical to weight gain preswitch (0.63 kg/year, 95% CI 0.17– 1.09), with no evidence of a substantial change…
33126811	33126811	Calza L and Borderi M and Colangeli V and Testi D and Amedeo A and Bon I and Re MC and Viale P	AIDS research and human retroviruses	Short Communication: No Significant Changes in Weight and Body Fat Mass in Suppressed HIV-Infected Patients Switched to Dual Combination Lamivudine Plus Dolutegravir or Raltegravir.	evaluate changes in weight and body fat mass in virologically suppressed patients who switched to lamivudine plus raltegravir or dolutegravir.	2020		Primary	observational retrospective analysis	54	Yes	patients with HIV RNA <20 copies/mL for at least 12 months before the switch and with a 12-month follow-up after the switch.	white 87%	0.72	47.9	41.4–55.8	0	12	72.9	62.1-84.2	24.6	23.7, 25.8	Patients with hypertension 26%; 15% type 2 diabetes mellitus; 9% coinfected with hepatitis C virus HCV; 37% osteopenia; 11% osteoporosis;	changes in weight and body fat mass	With regard to changes in bone density, we observed an increase in both groups, although all changes were statistically not significant. During the 12-month follow-up a slight increase in total cholesterol levels and a slight decrease in triglyceride levels were observed in both groups, but themedian changes in serumlipid concentrationwere statistically not significant. The median change in total…			After 12 months we reported an increase in weight, BMI, total fat mass, and body fat percentage in both groups, but all changes were statistically not significant. In detail, the median increase in weight (IQR) was +1.74 kg (+0.96, +2.51; p = .223) in all patients, +1.58 kg (+0.73, +2.18; p = .418) in RAL group, and +2.09 kg (+1.28, +2.95; p = .184) in DTG group. In detail, the median increase in…
33720508	33720508	Kanda N and Okamoto K and Okumura H and Mieno M and Sakashita K and Sasahara T and Hatakeyama S	HIV medicine	Outcomes associated with treatment change from tenofovir disoproxil fumarate to tenofovir alafenamide in HIV-1-infected patients: a real-world study in Japan.	To investigate the impact of switching from tenofovir disoproxil fumarate (TDF)- to tenofovir alafenamide (TAF)-containing regimens on bone, kidney, serum lipids and body weight among Asian patients.	2021		Primary	prospective, multicentre, observational cohort study. This study was a single-arm, self-controlled design, and pragmatic assessment of patients scheduled to switch from TDF to TAF.	118	Yes	HIV-1-infected patients (aged ≥ 20 years) who were previously treated with TDF for at least 12 months and scheduled to switch to TAF and who had at least one set of renal markers and BMD test results available for the period of 12 months before the switch.	Japanese 95%	0.94	44	37-52	0	24	65.3	11.0	23	3.5	42% current smokers; Hypertension 8%;Diabetes mellitus 7%; Chronic hepatitis B virus infection 8%; Chronic hepatitis C virus infection 3%	Absolute weight change; % BMI change	After switching from TDF to TAF, BMD of the spine significantly increased; the mean ( SD) percentage change during the TAF period (month 0 to month 12) was 2.2 4.2%, which was significantly higher than that during the TDF period (month 12 to month 0), which was 0.3 3.5% [mean difference = 1.9%, 95% confidence interval (CI): 0.8–3.1%, P = 0.002]. Similarly, there was a trend towards an increase in…			The mean body weight differences (weight gain) increased significantly from 0.2± 2.4 kg during the TDF period to 1.9 ±2.6 kg during the TAF period (mean difference = 1.6 kg, 95% CI: 0.9–2.3 kg, P < 0.001). Similarly, the mean percentage change in body mass index was significantly greater during the TAF period (2.9 ± 3.9%) than during the TDF period (0.4 ±3.5%), with a mean difference of 2.4% (95%…
33633036	33633036	Kumar P and Johnson M and Molina JM and Rizzardini G and Cahn P and Bickel M and Wan H and Xu ZJ and Morais C and Sklar P and Greaves W	Journal of acquired immune deficiency syndromes (1999)	Brief Report: Switching to DOR/3TC/TDF Maintains HIV-1 Virologic Suppression Through Week 144 in the DRIVE-SHIFT Trial.	evaluated switching from a stable antiretroviral regimen to once-daily DOR/3TC/TDF	2021		Primary	phase 3, randomized, open-label trial	656	Yes	adults with HIV-1 suppressed for ≥6 months and no previous virologic failure. Participants who completed the week 48 visit were eligible to enter study extension-1 and continue receiving open-label DOR/3TC/TDF for an additional 96 weeks	white 76,8	84.5	43		0	36						Weight change, percent weight change, and shift in BMI category. For percent change in weight from time of switch to week 144, the proportion of participants in each of the following categories was calculated: ≤ – 10%,  – 10% to ≤ – 5%,  – 5% to ≤ 0%,  0% to  5%,  5% to  10%, and  10% The proportion of participants with a shift in BMI category from time of switch to week 144 was calculated…		Mean weight gain was not significantly different by sex, race, or ethnicity.	Reductions in fasting lipids were observed at 24 weeks after switch and maintained through week 144. Participants with  5% weight gain had larger decreases in total cholesterol, LDL-C, non-HDL-C, triglycerides, and the total cholesterol to HDL-C ratio, and smaller decreases in HDL-C than participants with ≥5% weight gain	The mean weight change from switch to week 144 was +1.4 kg for ISG and +1.2 kg for DSG. At 24 weeks after switch to DOR/3TC/TDF, the adjusted mean weight gain was 0.7 kg in the ISG and 0.5 kg in the DSG. Weight gain remained modest in both groups through week 144: the adjusted mean gain was 1.4 kg at ;2.8 years after switch in the ISG and 1.2 kg at 2,3 years after switch in the DSG. From time of …
30542325	30542325	Kumar S and Samaras K	Frontiers in endocrinology	The Impact of Weight Gain During HIV Treatment on Risk of Pre-diabetes, Diabetes Mellitus, Cardiovascular Disease, and Mortality.	Summarize recent literature on the impact of Weight Gain During HIV Treatment on Risk of Pre-diabetes, Diabetes Mellitus, Cardiovascular Disease, and Mortality	2018		Review																weight gain; healthy weight, overweight, obesity	A different association between adiposity and mortality during HIV treatment appears to emerge based on adipose tissue distribution, specifically central obesity. Greater central adiposity and reduced muscle mass have been independently associated with increased 5-year mortality in people living with HIV-infection (127) Increased waist circumference was also independently associated with increase…	weigth gain are attributable to several factors, including the “return to health” weight gain with reversal of the catabolic effects of HIV-infection following cART-initiation, strategies for earlier cART-initiation in the course of HIV-infection which have prevented many people living with HIV-infection from developing wasting, in addition to exposure to the modern obesogenic environment. weight…	Older cART regimens were associated with increased risk of body fat partitioning disorders (lipodystrophy) and cardiometabolic complications including atherothrombotic cardiovascular disease (CVD) and diabetes mellitus. Longitudinal studies show increased rates of incident CVD and diabetes mellitus with weight gain in treated HIV-infection. Overweight and obesity during HIV treatment increases th…	Weight gain early after cART-initiation often represents effective viral suppression and CD4+ recovery (17) but also restoration of healthy pre-infection weight. following cART-initiation, weight gain typically occurs in the first 1–2 years and plateaus over time. Studies have shown that the second-generation NRTI festinavir is 100 times less toxic to mitochondrial DNA polymerase-g in adipose tis…	there is a lack of strategies or guidelines to prevent excessive weight gain in individuals initiating cART, particularly those already overweight or obese, to abrogate the weight gain that has been so frequently documented with cART. There are insufficient data to reliably guide decision-making for clinicians regarding patient advice for weight gain, loss, and maintenance during HIV treatment. o…
32271256	32271256	Ciccullo A and Dusina A and Lassandro AP and Borghetti A and Baldin G and Di Giambenedetto S	AIDS (London, England)	No significant changes in body fat mass in virologically suppressed, HIV-positive patients switched to lamivudine--dolutegravir.	to assess changes in body fat mass and bone mineral density in patients switched to lamivudine with dolutegravir (DTG group) in a real-life scenario and compare them with a ‘control’ cohort of patients switched to lamivudine with boosted-atazanavir (ATV group).	2020		Primary	real life, cohort Study	39				69.2	49.9	43.1–56.0	0	12	73	60-80			(5%) were HCV-coinfected	changes in body fat mass, increases in weight gain and body fat mass			Regarding bone density, in the DTG group, after 1 year of follow-up, we found a significant improvement both in spine BMD (median, +0.02 g/cm2, P≠0.010) and in femurBMD(þ0.03 g/cm2, P≠0.006); meanwhile, in the ATV group, we found a significant improvement only in femur BMD (+0.01 g/cm2, P≠0.023).	After 12 months, in both groups, we observed an increase in total fat mass, but not statistically significant; in particular, we registered a median increase of 1.0 kg in the DTG group (P=0.114) and 0.6 kg in the ATV group (P=0.507). body fat percentage increased in the DTG group (+1.5%) and in the ATV group (+1.0%). we did not observe a significant increase in either total fat mass or weight gai…
33797433	33797433	Lake JE and Trevillyan J	Current opinion in HIV and AIDS	Impact of Integrase inhibitors and tenofovir alafenamide on weight gain in people with HIV.	This review aims to summarise the recent evidence investigating the associations between the use of integrase inhibitors and tenofovir alafenamide (TAF) with weight gain and the mechanisms by which this may occur	2021		Review																	switch to INSTI was associated with a mean 3-fold annualized increase in subcutaneous fat area and 7-fold annualized increase in visceral fat area.	genetic risks factors and gender are very important determinants of the degree of weight gained. Women consistently shown to be at the highest risk. One hypothesized contributor to dolutegravir-related weight gain is its observed in vitro inhibition of melanocortin-4 receptor (MC4R) activity [10]. in general population studies women have higher circulating leptin levels [13]. Leptin stimulates th…	weight gain in PWH can be associated with significant health implications such as non-AIDS related cancers and diabetes. Antiretroviral associated weight gain may be associated with serious metabolic complications including dyslipidemia and type two diabetes. Some studies report changes in parameters such as lipids and glucose that occur concomitant to weight gain, and others describe changes sub…	Antiretroviral regimens containing an integrase inhibitor in conjunction with TAF are associated with the greatest degree of weight gain. This weight gain is greatest with dolutegravir and bictegravir compared with other integrase inhibitors. Individuals who switched from an efavirenz-based regimen to an INSTI-based regimen gained an average of 2.9 kg at 18 months compared to those who remained o…
33081650	33081650	Piacentini D and Lanzafame M and Rizzardo S and Chiesi S and Lattuada E and Mehrabi S and Zamboni G and Mazzi R and Tacconelli E and Vento S	International journal of STD & AIDS	Increase in visceral adipose tissue in a woman living with HIV after introduction of integrase strand transfer inhibitor.	describe a case where dolutegravir monotherapy led to a decrease in adipose tissue density.	2020		Primary	case report	1				0	60		0						non-cirrhotic portal hypertension,		Visceral and subcutaneous lipid amount of abdominal, liver and pancreas fat were appreciable through the CT investigation A substantial increment in weight (5.5 Kg) and BMI (2.15 Kg/m2) was observed in the first year after the switch (on dolutegravir monotherapy), with abdominal and cervico-dorsal fat accumulation.	A plausible hypothesis includes a possible dolutegravir effect on systems regulating energy homeostasis and food intake; in vitro, dolutegravir inhibits the binding of melanocytestimulating hormone to melanocortin 4 receptor, which is involved in the regulation of energy homeostasis and caloric intake.	The patient died in 2018, at the age of 63, as a result of massive brain hemorrhage due to rupture of a brain aneurysm. A decreased adipose tissue density has been associated with cardiovascular risk, independently of adipose tissue quantity. The weight gain was neither associated with metabolic abnormalities nor with the development of cardiovascular diseases or diabetes. After one year and eigh…	Our case suggests a link between INSTI use and decreased adipose tissue density
33351531	33351531	Petoumenos K and Kuwanda L and Ryom L and Mocroft A and Reiss P and De Wit S and Pradier C and Bonnet F and Phillips A and Hatleberg CI and d'Arminio Monforte A and Weber R and Sabin CA and Lundgren J and Law MG	Journal of acquired immune deficiency syndromes (1999)	Effect of Changes in Body Mass Index on the Risk of Cardiovascular Disease and Diabetes Mellitus in HIV-Positive Individuals: Results From the D:A:D Study.	We assess the effect of changes in body mass index (BMI), from different baseline BMI levels, on the risk of cardiovascular disease (CVD) and diabetes mellitus (DM).	2020		Primary	The D:A:D study is a prospective, multicohort observational collaborative study	43.805	Yes	people with HIV were under active follow-up at the individual cohorts at the time of enrollment into the D:A:D study and were included irrespective of whether or how long they were receiving ART.	50.5 white	74	38.9	33.2-45.7	38.4				23.0	(IQR: 21.0–25.3)	Hep C coinfection 19.1 %; Hep B coinfection 19.8 %;	BMI change, weight gain; Participants were then stratified into the following BMI change groups: BMI decrease 2 kg/m2, BMI decrease 1–1.99 kg/m2, BMI stable 61 kg/m2 (range from 20.99 to 0.99 kg/m2), BMI increase ± 1–1.99 kg/m2, and BMI increase  2 kg/m2			A risk of CVD by change in BMI from baseline, stratified by baseline BMI strata showed little evidence of an increased risk of CVD with an increased BMI in any baseline BMI strata. An increase in BMI was associated with an increased risk of DM across all baseline BMI strata. Among participants in the D:A:D cohort, we have shown that overall increases in BMI across all levels of baseline BMI were …	The greatest absolute change in weight was observed in the BMI change categories with the greatest loss of 2 kg/m2 or more (BMI change: decrease ≥2) and greatest gain of 2 kg/m2 or more (BMI change increase ≥2). For the group with loss in BMI ≥2 kg/m2 or more, the median weight change was notably different between the baseline BMI categories ,20 kg/m2 and BMI 30+ kg/m2 [27.0 kg (IQR 29. to 26.5) …
34036745	34036745	Martinez-Sanz J and Blanco JR and Muriel A and Perez-Elias MJ and Rubio-Martin R and Berenguer J and Peraire J and Bernal E and Martinez OJ and Serrano-Villar S and Moreno S	Journal of the International AIDS Society	Weight changes after antiretroviral therapy initiation in CoRIS (Spain): a prospective multicentre cohort study.	to evaluate the effects of initial ART on weight change in a large prospective cohort of HIV-positive individuals.	2021		Primary	a prospective cohort study	13198	Yes	all subjects who started triple ART, achieved HIV RNA suppression at 48 weeks, maintained suppressed viraemia during follow-up under the same ART regimen, and had available weight measurements	97% non black	0.87	36	30-44	100	14 years	71	64-79	24	22-26		Absolute weight gain; BMI category change		We found greater weight gain among women and those of black ethnicity. Higher circulating leptin levels, subcutaneous adipose tissue metabolic rates, and more hypothalamic-subcutaneous adipose tissue neuronal connections among women may, in part, explain these findings. Factors associated with greater weight gain during follow-up were as follows: lower weight (p < 0.001) and higher height (p = 0.…		INSTI, PI and probably TAF are associated with weight gain. NNRTIbased initial ART was associated with lower average weight gain compared to PI- and INSTI-based regimens. patients starting ART with TAF+FTC had greater weight gain than those receiving TDF+FTC or ABC+3TC, mainly by changes during the first year of ART. In our cohort, patients starting INSTI drugs showed a greater increase in the pr…
27925407	27925407	Geldsetzer P and Feigl AB and Tanser F and Gareta D and Pillay D and Barnighausen T	Obesity (Silver Spring, Md.)	Population-level decline in BMI and systolic blood pressure following mass HIV treatment: Evidence from rural KwaZulu-Natal.	This study aimed to determine whether the scale-up of ART was associated with a population-level increase in body mass index (BMI) and blood pressure (BP) in a community with high HIV and obesity prevalence.	2017		Primary	two cross-sectional anthropometric surveys, one before ART scale-up in 2004 and one in 2010 when an estimated 25% of HIV-positive individuals in the surveillance area were on ART	For the 2004 survey, 3,000 individuals were contacted, for the 2010 survey, 4,608 were contacted. HIV prevalence in the surveillance area was 22% in 2004 and 29% in 2010,	Yes	(1) being a resident household member in one of the sampled subareas, and (2) being aged between 25 and 49 years for women and 25 and 54 years for men.	100% african								29.9 (women); 24,2 (men).			overweight or obesity as a BMI ≥25.0 kg/m2 and obesity as a BMI ≥30.0 kg/m2			Men with substantial HIV-related weight loss were more likely to have died (and therefore left the study population) despite the availability of ART than their female counterparts, thus increasing average BMI among HIV-positive men as compared to HIV-positive women. Mean BP tended to be higher among PLHIV with a longer duration on ART. This may be explained by weight gain on ART-induced damage to…	Among women, mean BMI decreased from 29.9 kg/m2 in 2004 to 29.1 kg/m2 in 2010 (P = 0.002); among men, mean BMI decreased from 24.2 kg/m2 to 23.0 kg/m2 (P<0.001). Similarly, overweight and obesity prevalence decreased in both sexes with the decline being more marked for men. When stratified by HIV status, we found that mean BMI decreased for women living with HIV from 28.2 to 27.1 kg/m2 (P = 0.026…
33119739	33119739	Thivalapill N and Simelane T and Mthethwa N and Dlamini S and Lukhele B and Okello V and Kirchner HL and Mandalakas AM and Kay AW	Clinical infectious diseases : an official publication of the Infectious Diseases Society of America	Transition to dolutegravir is associated with an increase in the rate of BMI change in a cohort of virally suppressed adolescents.	to evaluate the relationship between antiretroviral therapy (ART) regimens that contain dolutegravir (DTG) and increases in body mass index (BMI) in adolescents	2020		Primary	a retrospective observational cohort analysis of BMI measurements in adolescents	460	Yes	Participants were included if they were between the ages of 10 and 19 years at DTG transition; virally suppressed (<200 copies/mL) living with human immunodeficiency virus	100% black	54.1%	14	12 16	0	24	41.2		18.5			increase in BMI		Sex of the adolescent modified the relationship between DTG and rate of BMI change: BMI rate of change after DTG transition was increased by 1.1 kg/m2 in females and 0.6 kg/m2 per year in males. Transition to DTG in virally suppressed adolescents (aged 10–19 years) is associated BMI strata were different in females and males, with a greater percentage of females being classified as overweight or …		Transition to DTG in virally suppressed adolescents (aged 10–19 years) is associated with an increase in the rate of BMI change. In adolescents, BMI increased at a rate of 0.3 kg/m2 per year before DTG transition and increased to a rate of 1.2 kg/m2 per year after DTG transition. Among the full cohort, the rate of increase in BMI prior to DTG was approximately 0.3 kg/m2 per year (95% confidence i…	need for counseling for female ALHIV on the risks of obesity and healthy diet and exercise, and points to the need for an approach to HIV medicine in high-burden settings that is differentiated across diverse patient populations
33783404	33783404	Mauss S and Boesecke C	Current opinion in HIV and AIDS	Communicable and noncommunicable liver disease in HIV.	The aim of this study was to highlight the profound changes in the cause in chronic liver disease in HIV infected individuals.	2021		Review																body composition changes, weight gain,		Weight gain is more profound in African patients and women. In addition, high HIV RNA and low CD4þ-positive cell count at start of therapy were associated with more profound weight gain. A similar pattern of risk factors was observed for weight gain after switching from a nonnucleoside reverse transcriptase inhibitor to an integrase inhibitor. African origin, being female, older than 60 years and…	As NASH is closely linked to obesity and visceral fat accumulation, these conditions generally develop in parallel. A fatty liver is more sensitive to exogenous challenges such as hepatoxic medications, polypharmacy and alcohol, thereby leading to the development of NASH. Both polypharmacy and alcohol consumption are found to a higher extent in HIV-infected individuals. a substantial decrease in …	In HIV patients starting antiretroviral therapy, weight gain is a common phenomenon, but patients initiating treatment with integrase inhibitors and/or tenofovir alafenamide have excessive weight gain compared with tenofovir disoproxil fumarate and/or nonnucleoside reverse transcriptase inhibitors based regimen	the only convincing therapeutic option in morbidly obese patients is bariatric surgery, which can also improve liver outcomes. The wider use of this approach has included HIV-infected individuals allowing to assess at least the safety aspects of bariatric surgery in this special population. bariatric surgery in controlled trials has a proven long-term beneficial effect on NASH, weight, insulin re…
25022294	25022294	Mosha F and Ledwaba J and Ndugulile F and Ng'ang'a Z and Nsubuga P and Morris L and Kasubi M and Swai A and Vercauteren J and Vandamme AM	Journal of infection in developing countries	Clinical and virological response to antiretroviral drugs among HIV patients on first-line treatment in Dar-es-Salaam, Tanzania.	We investigated virological response and ARV resistance mutations in relation to clinical response in ARV-treated patients.	2013		Primary	A cross-sectional study in a cohort of patients taking ARV in Dar-es-Salaam	150	Yes	The inclusion criteria for this study was being on first-line treatment for at least six months and at most three years, and being over 18 years of age.	100% african	0.35	40 ART non-responders; 39 ART responders	36.5-47; 30-46	0	3	40 ART non-responders; 39 ART responders		23.5ART non-responders; 22.8 ART responders	sd: 4.1; 4.5		% weight gain; absolute BMI		The mean percentage weight gain, median CD4 count after starting treatment, and median CD4 cell increase were lower among our ART clinical non-responders compared to responders, a result to be expected since weight gain is related to the clinical definition of failing treatment, and declining CD4 cell count causes disease progression.		ART clinical responders had a significantly higher weight gain (6% in non-responders versus 20% in responders) and higher CD4 count gain with respect to pre-treatment levels (median CD4 count of 376 cells/μL for the non-responders versus 392 cells/μL for the responders).
32504574	32504574	Orkin C and DeJesus E and Sax PE and Arribas JR and Gupta SK and Martorell C and Stephens JL and Stellbrink HJ and Wohl D and Maggiolo F and Thompson MA and Podzamczer D and Hagins D and Flamm JA and Brinson C and Clarke A and Huang H and Acosta R and Brainard DM and Collins SE and Martin H	The lancet. HIV	Fixed-dose combination bictegravir, emtricitabine, and tenofovir alafenamide versus dolutegravir-containing regimens for initial treatment of HIV-1 infection: week 144 results from two randomised, double-blind, multicentre, phase 3, non-inferiority trials.	to report week-144 efficacy and safety results from two randomised, double-blind, multicentre, phase 3, non-inferiority trials on Fixed-dose combination bictegravir, emtricitabine, and tenofovir alafenamide versus dolutegravir-containing regimens for initial treatment of HIV-1 infection	2020		Primary	two randomised, double-blind, multicentre, activecontrolled, non-inferiority, phase 3 trials.	629 (study 1); 645 study 2;	Yes	study 1: treatment-naive adults living with HIV, with plasma HIV-1 RNA levels of at least 500 copies per mL, who were HLA-B*5701 negative, did not have hepatitis B virus infection, and who had an estimated glomerular filtration rate (eGFR) of at least 50 mL per min (Cockcroft–Gault equation). study 2 investigators enrolled treatment-naive adults living with HIV, with an eGFR of at least 30 mL per…	study 1: 91% i; 90% in and dolutegravir, abacavir and lamivudine group. study 2: 88% in bictegravir, emtricitabine, and tenofovir alafenamide group; 89% in and dolutegravir, emtricitabine and tenofovir alafenamide group.	study 1: 58 % white in bictegravir, emtricitabine, and tenofovir alafenamide group; 57% white in and dolutegravir, abacavir and lamivudine group. study 2: 57% white in in bictegravir, emtricitabine, and tenofovir alafenamide group; 60% white in in and dolutegravir, emtricitabine and tenofovir alafenamide group.	study 1: 31 (18-71) in bictegravir, emtricitabine, and tenofovir alafenamide group; 32 (18-68) in and dolutegravir, abacavir and lamivudine group. study 2: 33 (18-71) in bictegravir, emtricitabine, and tenofovir alafenamide group; 34 (18-77) in and dolutegravir, emtricitabine and tenofovir alafenamide group.		100	8			study 1: 25·1 (22·4–28·7) in bictegravir, emtricitabine, and tenofovir alafenamide group; 24·9 (22·5–29·1) in and dolutegravir, abacavir and lamivudine group. study 2: 25·0 (22·2–28·3) in bictegravir, emtricitabine, and tenofovir alafenamide group; 24·6 (22·2–28·0) in and dolutegravir, emtricitabine and tenofovir alafenamide group.		In study 2, 14 (2%) participants had HIV-1 and hepatitis B co-infection at baseline; 10 participants(1,5%) had HIV-1 and hepatitis C co-infection at baseline	Absolute weight change		Given the known increased risk for weight gain in women and people with advanced HIV disease who start antiretroviral therapy, a greater degree of weight gain might be expected in a cohort with higher percentages of women and people with advanced HIV. In a pooled analysis24 of week-144 results for both studies, the median changes in weight for women were 5·0 kg in the bictegravir, emtricitabine, …	Significant differences were measured in the median changes from baseline in fasting total cholesterol (14 mg/dL vs 10 mg/dL; p=0·034), direct LDL (21 mg/dL vs 14 mg/dL; p=0·004), and total cholesterol to HDL ratio (–0·1 vs –0·3; p=0·007) at week 144 in the bictegravir, emtricitabine, and tenofovir alafenamide versus the dolutegravir, abacavir, and lamivudine groups. We found small changes from b…	Weight gain was seen across all treatment groups in both studies, with no differences in median changes from baseline in weight at week 144 for either study. In study 1, the median change in weight from baseline was +4·1 kg (IQR 0·3–8·7) in the bictegravir, emtricitabine, and tenofovir alafenamide group and +3·5 kg (0·0–7·7) in the dolutegravir, abacavir, and lamivudine group (p=0·196). In study …
33400239	33400239	Shah S and Hindley L and Hill A	Drugs	Are New Antiretroviral Treatments Increasing the Risk of Weight Gain?	This article comprehensively reviews recent available evidence weight gain and the risks of metabolic syndrome and diabetes associated with INSTIs.	2021		Review															weight gain		In PLWH, it is known as lipohypertrophy, referring to localized fat accumulation in the abdominal region or around organs [visceral adipose tissue (VAT)]. VAT accumulation is associated with chronic inflammation, insulin resistance, increased metabolic syndrome risk, dyslipidaemia and cardiovascular disease risk. [34] In the ADVANCE trial, dual energy X-ray absorptiometry analysis showed that inc…	INSTIs are associated with greater weight gain to other antiretrovirals, especially in women and black people. However, the pathogenesis is still uncertain. In a pooled analysis of eight randomized trials looking at weight gain associated with antiretroviral therapy identified being black, female, and Hispanic as risk factors for weight gain. [3]. The metabolic effects secondary to obesity may be…	Although the literature suggests a neutral effect on lipids, there is evidence that INSTIs are associated with metabolic syndrome due to treatment-emergent obesity. The literature for short-term treatment-emergent diabetes and insulin resistance remains inconsistent, but there is some evidence that weight gain could lead to an increased risk of developing diabetes in the future. The risks for car…	There is a strong body of evidence suggesting the link between weight gain and integrase inhibitors. there is a growing body evidence for weight gain following initiating integrase inhibitor therapy, particularly with dolutegravir and bictegravir [3] Integrase inhibitors, particularly DTG and bictegravir (BIC) were associated with the greatest weight gain, compared with other antiretroviral class…	Treatment guidelines recommending TAF/FTC and DTG or TAF/FTC and BIC as first-line therapy must be reevaluated, given the evidence for weight gain and potential metabolic effects against TAF and INSTIs, when used in combination.
32960272	32960272	Griesel R and Maartens G and Chirehwa M and Sokhela S and Akpomiemie G and Moorhouse M and Venter F and Sinxadi P	Clinical infectious diseases : an official publication of the Infectious Diseases Society of America	CYP2B6 Genotype and Weight Gain Differences Between Dolutegravir and Efavirenz.	We studied ART-naive participants from the ADVANCE study randomized to the efavirenz /emtricitabine/tenofovir disoproxil fumarate (TDF) and dolutegravir/emtricitabine/TDF arms. We compared changes in weight and regional fat on DXA from baseline to week 48 between CYP2B6 metabolizer genotypes in the efavirenz arm, and with the dolutegravir arm.	2020		Primary	open-label, 3 arm randomized trial	510	Yes	Enrolled participants were ≥12 years, had not received ART in the previous 6 months, had a creatinine clearance of >60 mL/minute, and human immunodeficiency virus type 1 (HIV-1) RNA ≥ 500 copies/mL.	black 100	0.425	32; 31; 33 ; Efavirenz/FTC/TDF by CYP2B6 Metabolizer Genotype Extensive, Intermediate and Slow, respectively); 32 Dolutegravir/FTC/ TDF	(26–37); (27–36); (29–37); Efavirenz/FTC/TDF by CYP2B6 Metabolizer Genotype Extensive, Intermediate and Slow, respectively); (27–37) Dolutegravir/FTC/ TDF	100	12			21.4; 24.4; 23.9 (Efavirenz/FTC/TDF by CYP2B6 Metabolizer Genotype Extensive, Intermediate and Slow, respectively); 22,9 Dolutegravir/FTC/ TDF	(19.7–25.2); (21.4–28.3); (20.4– 27.5); Efavirenz/FTC/TDF by CYP2B6 Metabolizer Genotype Extensive, Intermediate and Slow, respectively); (20.1–27.0) Dolutegravir/FTC/ TDF		bmi change ; changes in weight; weight gain.	There were major sex differences in changes of regional fat and lean body mass distribution on DXA. Women gained more weight than men and CYP2B6 metabolizer genotype was associated with central and peripheral fat changes on DXA over 48 weeks in women but not in men. The association between CYP2B6 metaboliser genotype and fat distribution in women was more marked peripherally (SAT and limb fat) th…	Weight gain was more marked in women than in men, and weight increased linearly in women but appeared to reach a plateau after 24 weeks in men. We found that CYP2B6 metaboliser genotype was strongly associated with weight gain over 48 weeks in the efavirenz arm: extensive metabolizers gained the most weight, whereas slow metabolizers lost weight. In the efavirenz arm CYP2B6 metaboliser genotype w…		In the efavirenz arm percentage weight gain was greatest in CYP2B6 extensive metabolizers (median 3.5%; interquartile range [IQR] −1.0, 8.9) followed by intermediate metabolizers (median 0.3%; IQR −2.8, 4.8), whereas slow metabolizers lost weight (median −1.7%; IQR −7.7, 4.2) (Kruskal-Wallis P = .009)
32766375	32766375	Chen YW and Hardy H and Pericone CD and Chow W	Journal of health economics and outcomes research	Real-World Assessment of Weight Change in People with HIV-1 After Initiating Integrase Strand Transfer Inhibitors or Protease Inhibitors.	To assess differences in weight gain after initiating INSTI- versus protease inhibitor (PI)- based regimens among treatment-naïve PLWH overall, and among a subpopulation of females only.	2020		Primary	retrospective, observational, matched-cohort study	1588	Yes	PLWH who had ≥1 written prescription for INSTI- or PI-based ARV regimens between March 1, 2016 and June 30, 2018 were included; Additional study inclusion criteria were: age ≥18 years at index; ≥365 days of EHR activity both pre- and postindex; ≥1 diagnosis for HIV-1 during the year prior to the index date (baseline period); ≥1 baseline (between 12 months pre- and 30 days post-index) and follow-u…	African American 40%; Caucasian 52%	74	49	SD: 11.6	100	27	82.2 (PI); 83.2 (INSTI)	SD: 20.6 (PI); 19.9 (INSTI);	27.6 (PI); 27.9 (INSTI)	SD: 6,9	12% had Type II diabetes; 30% hypertension; 19% Hyperlipidemia; 2% NASH	Weight change, increased weight, weight gain		Increased weight and BMI for INSTI-based regimens were especially noteworthy among females and patients with baseline BMI ≥25 kg/m2. Female INSTI initiators had a 2.5 kg (5.3 lb) greater weight gain (2.7 vs 0.2 kg; 95% CI [0.7–4.2]) compared with PI initiators. Among female INSTI initiators, a higher proportion experienced ≥5% weight gain (37.5% vs 26.4%; OR=1.7; 95% CI [1.1–2.6]) or ≥10 kg (22 l…		Relative to patients newly initiating PI-based regimens, patients initiating INSTI-based regimens were more likely to experience weight gain within 12 months of initiation and had a greater mean weight gain. After a mean ~9.3-month follow-up, INSTI initiators had a 1.3 kg (2.9lb) greater mean weight gain (1.8 kg [4.0 lb] vs 0.5 kg [1.1 lb]; 95% CI [0.5–2.0]) compared with PI initiators. Similarly…
25580365	25580365	Sharma A and Bynum SA and Schneider MF and Cox C and Tien PC and Hershow RC and Gustafson D and Plankey MW	Journal of AIDS & clinical research	Changes in Body Mass Index Following HAART Initiation among HIV-Infected Women in the Women's Interagency HIV Study.	Examine changes in, and factors associated with changing body mass index (BMI) in women following highly active antiretroviral therapy (HAART) initiation.	2014		Primary	multicenter, observational study	1177	Yes	women who are either HIV infected or at risk for HIV acquisition, established to carry out comprehensive investigations	African-American 56%	0	38.7	33.6-44.1	100	120			26.3 (39% had normal BMI, 31% were overweight, 23% were obese, and 5% were morbidly obese).		smoking (51%); depressive symptoms (49%); Alcohol Use ≥3 drinks/weeka 18%; Marijuana usesince last visit 18%; AIDS 40%;	BMI change, weight gain, weight change		Having lower HIV RNA levels, higher CD4 cell count, and absence of history of AIDS were all associated with greater odds of a higher BMI category. Being a white woman, current smoker, user of either marijuana or any hard drugs, having greater depressive symptomatology and being a college graduate were all associated with a lower likelihood of attaining a higher BMI category. women who discontinue…		Long-term HAART use itself does not appear to significantly increase the risk of overweight and obesity in women with HIV-infection. The majority of HIV-infected women in this study were overweight or obese prior to the initiation of HAART, yet BMI remained relatively stable post-HAART initiation, with the majority of time post-HAART initiation in the same BMI category as pre-HAART. In each pre-H…
33587507	33587507	Huang SH and Huang WC and Lin SW and Chuang YC and Sun HY and Chang SY and Kuo PH and Wu PY and Liu WC and Chiang C and Hung CC and Chang SC	Journal of acquired immune deficiency syndromes (1999)	Impact of Efavirenz Mid-dose Plasma Concentration on Long-Term Weight Change Among Virologically Suppressed People Living With HIV.	We investigated the effect of EFV mid-dose plasma concentration (C12) on long-term weight change among virologically suppressed people living with HIV (PLWH).	2021		Primary	prospective EFV pharmacokinetic study	118	Yes	The participants were taking daily 600-mg EFVbased cART and had EFV C12 determined after a minimum exposure of 14 days (EFV C12 were measured after a median of 473.5 days of EFV exposure and after 28 days in 95.4% of participants).21 CYP2B6 516G.T polymorphism was also determined. Those who were on 600-mg EFV for at least 240 weeks without interruption were screened for inclusion in this study.	100 % Taiwanese,	93.2%	41.3	(34.9, 46.6)	0	60	65.0	(58.1, 72.0)	22.5	(20.5, 24.4)		Absolute weight change, ≥5% weight gain		Other factors associated with significant weight gain included lower nadir CD4 count (P = 0.047), and potentially, a shorter duration on cART (P = 0.054), and lower weight at baseline (P = 0.060). In a substudy from ADVANCE trial that enrolled PLWH of African ancestry, participants who were classified as EFV slow metabolizers and initiated coformulated EFV/TDF/emtricitabine (FTC) lost weight at 4…		On average, the participants gained 0.37 kg (95% CI: 20.18 to 0.92) and 0.93 kg (95% CI: 0.14 to 1.71) after 96 and 192 weeks, respectively. PLWH in the lower C12 group were more likely to become overweight in the 192-week observation period (P = 0.038). Those with higher C12 did not gain weight over the 192-week study period (20.09 Kg, 95% CI: 21.17 to 1.00), while those with lower C12 gained 1.…	higher EFV exposure may suppress weight gain
33380904	33380904	Kolakowska A and Maresca AF and Collins IJ and Cailhol J	Current treatment options in infectious diseases	Update on Adverse Effects of HIV Integrase Inhibitors.	The goal of this paper is to provide an up-to-date review of adverse events related to the class of integrase strand transfer inhibitors (INSTIs), which became the class of choice in few years. We sought answers specifically to issues pertaining to neuropsychiatric adverse events, as well as weight gain, which were the two most important categories of adverse events raised in recent studies based…	2019		Review																fat gain, weight gain, increased body mass index (BMI), BMI changes	Some reports have highlighted a possible role of DTG in weight gain and of RAL in body fat composition changes	Weight gain was reported with all INSTIs, especially with DTG, with possible differential effects according to sex and ethnicity (female and non-white patients being at increased risk). T his is worrying since patients from African descent are at higher risk of cardiovascular events and increased body mass index (BMI) can cause further increase metabolic risk. There is possibly an additional effe…	PLWH are at higher risk of cardiovascular disease when compared with the HIV uninfected population [14, 24]. There is no direct correlation between higher body mass index (BMI) and risk of myocardial infarction in PLWH, but higher BMI is a recognized risk factor for diabetes mellitus, which is a known risk factor for myocardial infarction in the general population and in PLWH.	Weight gain was reported with all INSTIs, although there are methodological caveats in the analyses and the findings need to be interpreted with caution. Previous study demonstrated that the greatest increase in BMI occurred during the first year of ARV therapy, while SCOLTA cohort demonstrated a significant increase in BMI even in patients who had already been treated for more than 3 years befor…
23656440	23656440	Plankey M and Bacchetti P and Jin C and Dass-Brailsford P and Gustafson D and Cohen MH and Karim R and Yin M and Tien PC	AIDS care	The association of self-perception of body fat changes and quality of life in the Women's Interagency HIV Study.	We examined the relationship of self-perceived body fat change with QOL among 1,671 HAART-using HIVseropositive women (mean age 40 ± 8 years; 54% African American, 24% reporting ≤ 95% HAART adherence) from the Women’s Interagency HIV Study	2013		Primary	The Women’s Interagency HIV Study (WIHS) is a multicenter prospective cohort study	1671	Yes	HIV-seropositive women	African-American 54%	0	40	sd: 8	0	84						fat changes, fat gain, fat loss	The proportion of women reporting fat gain in central and peripheral sites appeared higher than those reporting fat loss The majority of women reported no change in fat both peripherally and centrally.		HIV-associated fat loss especially in peripheral sites strongly affects quality of life in women. When we examined the association of regional anthropometry with quality of life, we foundthat a 5 cm change in waist circumference was associated with lower quality of life. A change in weight (per 10 lbs) was significantly associated with an improved quality of life. A change in hip circumference (p…
24637543	24637543	Erlandson KM and Kitch D and Tierney C and Sax PE and Daar ES and Melbourne KM and Ha B and McComsey GA	AIDS (London, England)	Impact of randomized antiretroviral therapy initiation on glucose metabolism.	Prior studies have found that early HIV protease inhibitors (PIs) contribute to glucose dysregulation. Few randomized trials have evaluated glucose indices in antiretroviralnaïve subjects on newer antiretroviral therapy (ART).	2014		Primary	a substudy of A5202, a prospective trial of 1857 ART-naïve participants randomized to blinded abacavir-lamivudine (ABC/3TC) or tenofovir DF-emtricitabine (TDF/FTC) with open-label efavirenz (EFV) or atazanavir-ritonavir (ATV/r).	269	Yes	ART-naïve persons aged ≥16 years and with an HIV-1 RNA load >1000 copies/mL. exclusion criteria were uncontrolled thyroid disease or hypogonadism; endocrine diseases, including Cushing’s syndrome, diabetes mellitus, and the use of growth hormone, anabolic steroids, glucocorticoids, or osteoporosis medications (calcium and/or vitamin D were not included).	47% white non-Hispanic,	85	38	31-44	100	24			24.9	21.8-28.2		gain in BMI, changes in BMI,			Significant correlations were detected between changes in glucose indices and changes in body mass index; all r.≥0.23, p≤0.001. Significant 96-week increases occurred in fasting glucose, insulin, and the homeostatic model assessment of insulin resistance (HOMA-IR), p≤0.004. Statistically significant weak to moderate positive correlations were detected between the changes in glucose, insulin, and …	The study demonstrated a significantly larger increase in glucose with assignment to EFV compared to ATV/r. The distribution of glucose category changes was not significantly different between the NRTI components (p=0.89) or the NNRTI/PI components (p=0.15). Assignment to EFV (vs ATV/r) resulted in significantly greater glucose increase (mean difference 4.4; 95% CI 1.3, 7.5 mg/dL; p=0.006) but no…
23636235	23636235	Sudfeld CR and Isanaka S and Mugusi FM and Aboud S and Wang M and Chalamilla GE and Giovannucci EL and Fawzi WW	The American journal of clinical nutrition	Weight change at 1 mo of antiretroviral therapy and its association with subsequent mortality, morbidity, and CD4 T cell reconstitution in a Tanzanian HIV-infected adult cohort.	We assessed associations of body mass index (BMI; in kg/m2) at antiretroviral therapy (ART) initiation and weight change after 1 mo of treatment with mortality, morbidity, and CD4 T cell reconstitution.	2013		Primary	prospective cohort study	3389	Yes	aged ≥18 y, HIV infected, initiating ART at enrollment, and intended to stay in Dar es Salaam for ≥2 y	100% african	32			100	36			The proportion of subjects with a BMI < 17 at ART initiation was 12.5%, 14.8% of subjects had a BMI ≥17.0 and < 18.5, 57.8% of subjects had a BMI ≥18.5 and < 25.0, and 14.9% of subjects had a baseline BMI ≥25.0.		9,4% Tuberculosis treatment and diagnosis	weight change, weight loss,. BMI at ART initiation was defined as moderate-to-severe malnutrition (<17.0), mild malnutrition (≥ 17.0 and <18.5), normal ≥$18.5 and <25.0), and overweight or obese (≥25) categories		Participants, regardless of baseline BMI, experienced dramatic increases in CD4 T cell counts during the first 6 mo of ART 28.3 cells/mo) with more modest gains after 6 mo (mean increase: 5.8 cells/mo).	Lower BMI at ART initiation was significantly associated with an increased hazard of mortality (P-trend , 0.001). the magnitude of the mortality association was incrementally greater as weight loss increased for malnourished adults compared with adults with a normal BMI at ART initiation. The association of weight loss at 1 mo with subsequent mortality varied significantly by baseline BMI (P =0.0…	The median weight change at 1 mo of ART was +2.0% (IQR: 20.4% to +4.6%).
27171741	27171741	Herrin M and Tate JP and Akgun KM and Butt AA and Crothers K and Freiberg MS and Gibert CL and Leaf DA and Rimland D and Rodriguez-Barradas MC and Ruser CB and Herold KC and Justice AC	Journal of acquired immune deficiency syndromes (1999)	Weight Gain and Incident Diabetes Among HIV-Infected Veterans Initiating Antiretroviral Therapy Compared With Uninfected Individuals.	We use data from the Veterans Aging Cohort Study (VACS) to determine whether weight gain after ART has a similar association with incident type-2 diabetes mellitus (DM) as weight gained among HIV-uninfected (uninfected) individuals.	2016		Primary	observational study	7177	Yes	Eligible HIV+ Veterans were ART naïve, defined as no record of any prior antiretroviral (ARV) prescription, plus HIV-1 RNA >500 copies/ mL in the 180 days prior to ART initiation.	52.4 % black	96.8	50	43-56	100	144			25	22-28	The prevalence of DM at baseline was 11.5%; Hepatitis C Infection 32.1 %;	Absolute weight change		successful suppression of HIV-1 RNA with ART is logically accompanied by a rapid decrease in the metabolic demand associated with HIV infection35. If established eating habits remain unchanged, decreased metabolic demand inevitably results in increased weight. weight gain after ART may indicate a strong response to treatment and a decreased inflammatory burden. Evidence supporting this assumption…	The association of weight gain with risk of DM was linear for HIV+ and uninfected but the slope of the association was steeper for HIV+. HIV+ had lower prevalence and incidence of DM compared with uninfected individuals. Incidence among HIV+ remained lower compared with uninfected after adjustment for established risk factors including age and BMI. However, incident DM increased substantially wit…	More HIV+ gained weight (48%) than uninfected (31%) and median weight gain was greater in HIV+, 4 pounds (IQR −4,15) compared to 1 pound (IQR: −5,10) in uninfected (p<0.001). Among HIV+, lower baseline BMI was associated with higher probability of weight gain. Two thirds of those with baseline BMI <18.5 (underweight) gained weight in the 12 months after ART initiation, as did half of the normal w…	to minimize DM risk after ART initiation, normal weight patients should avoid gaining more than 10 pounds; overweight or obese patients should avoid weight gain altogether.
29707388	29707388	Assaram S and Mashamba-Thompson TP and Magula NP	Southern African journal of HIV medicine	Risk factors and co-morbidities associated with changes in renal function among antiretroviral treatment-naive adults in South Africa: A chart review.	To determine the risk factors and co-morbidities associated with changes in renal	2018		Primary	retrospective study	350			99% Black	36	36.9	SD: 9.7	100	24					2,9% hypertension (HPT); 1,7% diabetes; 17,5% co-infected with tuberculosis (TB);16,5% pregnant; 25.4% being categorised as overweight and 19.4% as obese.	overweight, high BMI, increase in BMI			The prevalence of renal impairment at baseline was found to be relatively low. As BMI increased by one unit, the risk of renal impairment increased by 1.06 (CI: 1.03–1.10) times. The association of HPT with abnormal renal function was found to be insignificant, p > 0.05. This study reports a low prevalence of baseline renal impairment in HIV-infected ART-naïve outpatients. An improvement in renal…
33060420	33060420	Summers NA and Lahiri CD and Angert CD and Aldredge A and Mehta CC and Ofotokun I and Kerchberger AM and Gustafson D and Weiser SD and Kassaye S and Konkle-Parker D and Sharma A and Adimora AA and Bolivar H and Cocohoba J and French AL and Golub ET and Sheth AN	Journal of acquired immune deficiency syndromes (1999)	Metabolic Changes Associated With the Use of Integrase Strand Transfer Inhibitors Among Virally Controlled Women.	We aimed to investigate the association between INSTIs and change in cardiometabolic risk indicators.	2020		Primary	longitudinal Women’s Interagency HIV Study	1118	Yes	women living with HIV (WLWH) enrolled in Women’s Interagency HIV Study (WIHS) in 2006; we elected to include only participants with an HIV RNA below 1000 copies/mL for the duration of follow-up; Criteria for the INSTI group included: (1) history of switching from a non-INSTI ART regimen which could include a nucleoside reverse transcriptase inhibitor (NRTI) backbone plus either a non-NRTI (NNRTI)…	61% black	0	49	43-55	0	132	76	64-92	29	25-35	22,2% Diabetes Mellitus; 45,7 % Hypertension; 20,5% Cholesterol medication use,;	≥5% weight gain			Greater increases in HbA1c and systolic and diastolic blood pressures were observed within a median follow-up of only 2 years, with HbA1c changes most notable among women who also experienced clinically significant (≥5%) body weight gain	Compared to non-INSTI, the INSTI group experienced greater increases in HbA1c (+0.05 vs. −0.06 mg/dL, p=0.0318), systolic BP (+3.84 vs. +0.84 mmHg, p=0.0191), and diastolic BP (+1.62 vs. −0.14 mmHg, p=0.0121), with greatest change in HbA1c among women on INSTIs with ≥5% weight gain. Overall, 77.1% (852) of non-fasting participants experienced <5% body weight gain over time, while 22.9% (253) part…
33587500	33587500	van Wyk J and Ait-Khaled M and Santos J and Scholten S and Wohlfeiler M and Ajana F and Jones B and Nascimento MC and Tenorio AR and Smith DE and Wright J and Wynne B	Journal of acquired immune deficiency syndromes (1999)	Brief Report: Improvement in Metabolic Health Parameters at Week 48 After Switching From a Tenofovir Alafenamide-Based 3- or 4-Drug Regimen to the 2-Drug Regimen of Dolutegravir/Lamivudine: The TANGO Study.	We assessed weight; fasting lipids, glucose, and insulin; and prevalence of insulin resistance and metabolic syndrome at baseline and week 48 in TANGO participant subgroups by boosting agent use in baseline regimens (boosted and unboosted).	2021		Primary	TANGO a phase 3, randomized, open-label, noninferiority study	741	Yes	Adults with HIV-1 infection and virologic suppression (HIV-1 RNA <50 copies/mL) for >6 months on a first-line tenofovir alafenamide–based 3/4DR (switch from tenofovir disoproxil fumarate without other ART changes ≥3 months before screening was allowed)	white 79%	92	39		0	12	Boosted 2DR: 77.0; Boosted 3/4DR: 79.2; Unboosted 2DR:84; Unboosted 3/4DR: 81,3;	Boosted 2DR: (50.2 to 153.0); Boosted 3/4DR:(47.6 to 138.0); Unboosted 2DR: (56.0 to 135.0);Unboosted 3/4DR: (49.4 to 141.0);				Absolute, ≥5% and ≥10% weight changes				Small increases in weight were observed in both treatment groups. At week 48, adjusted mean (SE) change from baseline in weight was +0.81 (0.23) kg and +0.76 (0.22) kg with dolutegravir/lamivudine and tenofovir alafenamide–based regimens, respectively. Weight gain ≥5% and ≥10%, respectively, was observed in 20% and 3% of participants who switched to dolutegravir/lamivudine and 19% and 4% of those…
32668455	32668455	Sax PE and Rockstroh JK and Luetkemeyer AF and Yazdanpanah Y and Ward D and Trottier B and Rieger A and Liu H and Acosta R and Collins SE and Brainard DM and Martin H	Clinical infectious diseases : an official publication of the Infectious Diseases Society of America	Switching to Bictegravir, Emtricitabine, and Tenofovir Alafenamide in Virologically Suppressed Adults With Human Immunodeficiency Virus.	We evaluated whether people receiving dolutegravir (DTG) plus F/TAF or F/TDF (tenofovir disoproxil fumarate) with viral suppression can switch to B/F/TAF without compromising safety or efficacy, regardless of preexisting nucleoside reverse transcriptase inhibitor (NRTI) resistance.	2020		Primary	multicenter, randomized, double-blinded, active-controlled, noninferiority trial,	567	Yes	adults (≥18 years) with HIV who were virologically suppressed (plasma HIV-1 RNA <50 copies/mL) on a stable once-daily antiretroviral regimen of DTG plus either F/TDF or F/TAF.	70,4 white	85.9	51 (B/F/TAF); 50 (DTG + F/TAF)	22–79 (B/F/TAF); 20–79 (DTG + F/TAF)	0	12	81 in the B/F/TAF group; 82 in the DTG + F/TAF group	(71–93) in the B/F/TAF group; (73–95) in the DTG + F/TAF group	26 in the B/F/TAF group; 27 the DTG + F/TAF group	24–31	HIV/HBV coinfected 3,5%; HIV/HCV coinfected 1%	weight change				Median weight change from baseline at week 48 was +1.3 kg (B/F/TAF) vs +1.1 kg (DTG + F/TAF) (P = .46). Weight change differed by baseline NRTIs (+2.2 kg [F/TDF] and +0.6 kg [F/TAF], P < .001), with no differences between B/F/TAF and DTG + F/TAF. The median weight change from baseline at week 48 was +1.3 (IQR,−1.3 to +3.6) kg for B/F/TAF and +1.1 (IQR, −1.6 to +3.7) kg for DTG + F/TAF (P = .46). …
32211883	32211883	Raffi F and Gaultier A and Pozniak A and Molina JM and Jessen H and Antinori A and Soria A and Cavellec M and Le Thuaut A and Ningre M and de Wit S	The Journal of antimicrobial chemotherapy	Five-year follow-up of patients enrolled in the NEAT 001/ANRS 143 randomized clinical trial: NEAT 001/ANRS 143 LONG TERM study.	Outcomes of subjects enrolled in the NEAT 001/ANRS 143 randomized clinical trial (comparing ritonavir-boosted darunavir ! raltegravir versus ritonavir-boosted darunavir ! tenofovir disoproxil fumarate/ emtricitabine) were retrospectively collected, through anonymized electronic case report forms, up to 6 years post-enrolment.	2020		Primary	retrospective non-interventional audit	430	Unclear			88.8	38.4		100	66						Absolute weight gain			Mean increase in serum creatinine between baseline and last available data was 9.33±13.61 lmol/L versus 5.94±14.05 lmol/L in subjects exposed for >50% of follow-up to tenofovir disoproxil fumarate versus never exposed to tenofovir disoproxil fumarate (P = 0.067). Mean changes in estimated glomerular filtration rate (Cockroft–Gault formula) during follow-up wer not significantly different between …	Integrase inhibitor exposure was not associated with weight gain (P = 0.48). Mean weight gain between NEAT 001 baseline and last follow-up was 3.33±8.19 kg versus 4.08±6.49 kg in subjects exposed for >50% of follow-up to an integrase strand transfer inhibitor versus those never exposed to an integrase strand transfer inhibitor (P = 0.48). Integrase inhibitor exposure was not associated with weigh…
33927086	33927086	McCann K and Shah S and Hindley L and Hill A and Qavi A and Simmons B and Serenata C and Sokhela S and Venter WDF	AIDS (London, England)	Implications of weight gain with newer anti-retrovirals: 10-year predictions of cardiovascular disease and diabetes.	To evaluate the long-term risks of type 2 diabetes mellitus (T2DM) and cardiovascular disease (CVD) secondary to weight gain and clinical obesity associated with the initiation of integrase strand transfer inhibitors and tenofovir alafenamide (TAF) in the ADVANCE trial using validated risk equation tools.	2021		Primary	Retrospective data analysis	650	Yes	treatment-naive individuals with HIV-1 infection, at least 30 years old	99% black,	46	37	(SD±5.9)	100	24	TAF/FTC + DTG: 70.4; TDF/FTC+DTG: 69.9; TDF/FTC/EFV: 70.6	TAF/FTC + DTG: (13.4); TDF/FTC+DTG: (13.9); TDF/FTC/EFV: (14.3)	TAF/FTC + DTG: 24.4; TDF/FTC+DTG: 24.5; TDF/FTC/EFV: 24.4; (49% of participants had a normal BMI at baseline, 10% were underweight, 28% were overweight, and 13% were obese)	TAF/FTC + DTG: (5.1); TDF/FTC+DTG: (5.5); TDF/FTC/EFV: (5.6);	8% were being treated for hypertension; 2% had T2DM; 0,5% depression; 0,8% Erectile dysfunction,			Participants at least 30 years old at baseline showed a larger increase in weight compared with younger participants Treatment emergent obesity at week 96 was higher among women than men across all groups (P<0.001). Treatment emergent obesity at week 96 was 38, 16, and 15% of women taking TAF/FTCþDTG, TDF/FTCþDTG, and TDF/FTC/EFV respectively, with statistically significant differences between TA…	Participants on TAF/FTCþDTG had greatest risk scores for CVD (using QRISK) and T2DM, driven by weight changes. Differences were statistically significant between TAF/ FTC+DTG and TDF/FTC/EFV for CVD risk using the QRISK equation, equivalent to one extra case per 1000 people treated over 10 years, and between all treatment groups for T2DM risk. Six extra T2DM cases were predicted on TAF/FTCþDTG vs…	At week 96, weight change was 8.1, 4.2, and 2.4 kg in TAF/FTC+DTG, TDF/FTC+DTG, and TDF/FTC/EFV, showing no plateau from changes observed at week 48.
31339676	31339676	Kouanfack C and Mpoudi-Etame M and Omgba Bassega P and Eymard-Duvernay S and Leroy S and Boyer S and Peeters M and Calmy A and Delaporte E	The New England journal of medicine	Dolutegravir-Based or Low-Dose Efavirenz-Based Regimen for the Treatment of HIV-1.	evaluate dolutegravir as compared with EFV400, both combined with tenofovir disoproxil fumarate and lamivudine, as first-line ART for HIV-1–infected adults in low- and middle-income countries.	2019		Primary	open-label, multicenter, randomized, phase 3 noninferiority trial	613	Yes	Eligible participants were 18 years of age or older, had not received ART, and had HIV-1 group M infection with a viral load of at least 1000 copies per milliliter.	100% African	34.1	37	29–44	100	12	64	57–72	23	21–26	Positive for hepatitis B virus surface antigen 9,6	Weight gain of at least 10%		Weight gain of at least 10% was observed in more women than men (147 of 379 [38.8%] vs. 44 of 192 [22.9%], P<0.001) and in more participants who had a low body-mass index (BMI) at baseline than participants who were in other BMI categories at baseline. Increased body weight and an increased incidence of obesity (12.3% and 5.4% in the dolutegravir and EFV400 groups, respectively) were observed in …	A significantly greater increase in the cholesterol level in both groups, as well as a greater increase in the glucose level in the dolutegravir group, was observed in participants who had weight gain of at least 10% than in participants who did not.	More weight gain was observed in the dolutegravir group than in the EFV400 group (median weight gain, 5.0 kg vs. 3.0 kg; incidence of obesity, 12.3% vs. 5.4%). A significantly greater median increase in body weight was observed in the dolutegravir group than in the EFV400 group (5.0 kg [interquartile range, 1.0 to 8.0] vs. 3.0 kg [interquartile range, 0.0 to 7.0], P<0.001). Obesity occurred in si…
32964062	32964062	Isnard S and Lin J and Fombuena B and Ouyang J and Varin TV and Richard C and Marette A and Ramendra R and Planas D and Raymond Marchand L and Messaoudene M and Van der Ley CP and Kema IP and Sohail Ahmed D and Zhang Y and Finkelman M and Routy B and Angel J and Ancuta P and Routy JP	Open forum infectious diseases	Repurposing Metformin in Nondiabetic People With HIV: Influence on Weight and Gut Microbiota.	investigated the influence of metformin on weight, inflammation, and gut microbiota composition in nondiabetic ART-treated PWH.	2020		Primary	Lilac pilot trial,	23	Yes	all participants had an HIV RNA plasma viral load <50 copies/mL for a minimum of 3 years. Participants with a CD4/ CD8 ratio <0.7 were selected for their increased risk of inflammatory non-AIDS comorbidities [43]. All participants were nondiabetic (HbA1c <6.4%).	65% caucasian	91	56	41-69	0	24						decreased weight, weight loss		Metformin decreased weight in PWH, and weight loss was inversely correlated with plasma levels of the satiety factor GDF-15. Variations in weight were also associated with gut microbiota composition. Abundances of Lachnospiraceae_g and other species were associated with weight loss after metformin treatment, while abundances of Prevotella_7 and other bacteria were associated with weight gain afte…			weight modulation by metformin was associated with increased GDF-15, an effect that was reversible after metformin discontinuation. Fasting glucose, percentage of HbA1c, and waist circumference were not affected by metformin. However, participants experienced weight loss after metformin intake (median loss [range], 1.6 [–8 to +2.3]; P = .021; 1.4% of participants’ weight) metformin decreased weig…
32791523	32791523	Ursenbach A and Max V and Maurel M and Bani-Sadr F and Gagneux-Brunon A and Garraffo R and Ravaux I and Robineau O and Makinson A and Rey D	The Journal of antimicrobial chemotherapy	Incidence of diabetes in HIV-infected patients treated with first-line integrase strand transfer inhibitors: a French multicentre retrospective study.	To assess if an INSTI as a third agent is statistically associated with new-onset diabetes mellitus compared with an NNRTI or a PI	2020		Primary	Dat’AIDS cohort study	19462	Yes	Patients included were adults living with HIV-1, initiating a first-line cART from 2009 to 2017, consisting of two NRTIs and a third agent, which could be an INSTI, an NNRTI or a boosted PI. Patients with a diagnosis of diabetes mellitus at baseline were excluded.	48 % from france	70			100	216			min 25: 31%; 25-30: 9,3%; max 30: 3,7%		Dyslipidaemia 0,5%; Arterial hypertension 3,7%; aids 12 %; coinfection HBV: 4,2%; coinfection HCV: 6,9%;				BMI >30 kg/m2, age >37 years old (in survival analysis), black race or Hispanic ethnicity, arterial hypertension and AIDS were associated with a higher proportion of incident diabetes. Pairwise analysis showed that the incidence of diabetes mellitus was different, increasing with age (P<0.001), BMI (P<0.001), arterial hypertension (P < 0.001), AIDS status (P = 0.001), former year of treatment ini…
23516440	23516440	Lake JE and Tseng CH and Currier JS	PloS one	A pilot study of telmisartan for visceral adiposity in HIV infection: the metabolic abnormalities, telmisartan, and HIV infection (MATH) trial.	In a 24-week, open label, single arm trial, the effects of telmisartan 40 mg po daily on AT volumes and metabolic parameters in HIV-infected men and women well controlled on ART with central adiposity were assessed. The purpose of this study was to obtain pilot data to inform a larger placebo controlled trial.	2013		Primary	single arm, open label design	35	Yes	age ≥18 years; central fat accumulation (defined as (women/men) waist circumference .94/95 cm or waist:hip ratio .0.88/0.94, similar to studies of growth hormone releasing factor [14]); HIV-1 RNA ,50 copies/mL on ART at screening and for ≥12 weeks prior to entry; no change in ART for ≥12 weeks prior to entry; systolic blood pressure .115 mmHg; and ability and willingness to provide informed conse…	75% Black or Hispanic	57	49		0	6	31				29% were on stable anti-hypertensiv aagent	weight changes, weight loss	Small declines in VAT, TAT, and SAT were observed over 24 weeks with telmisartan therapy, although the loss of VAT did not reach statistical significance. Adipose tissue (AT) responses were heterogeneous, with statistically significant losses of median (IQR) total (TAT, 2.9% (29.8, 0.7), p = 0.03) and subcutaneous (SAT, 22.7% (29.8,1.1), p = 0.03) AT, but not VAT (22.7% (220.5, 14.2), p = 0.53). …	women objectively lost more median VAT and SAT than men (VAT: 25.3% (p= 0.39) vs. 21.2% (p= 0.99), between-group p = 0.50; SAT: 23.3% (p =0.02) vs. 0.3% (p = 0.41), betweengroup p= 0.40), and the decrement in TAT was only significant in women (women: 22.5% (p<0.01), men: 23.7% (p =0.37), between-group p =0.64. Women also had significantly greater median decrements in waist circumference compared …			Telmisartan was safe and well tolerated in this cohort of virologically suppressed, HIV-infected men and women with central adiposity. The observed changes in AT on telmisartan therapy combined with telmisartan’s safety profile and oral formulation suggest that telmisartan may be an effective, tolerable therapeutic option for some HIV-infected patients living with central adiposity.
22951353	22951353	Tate T and Willig AL and Willig JH and Raper JL and Moneyham L and Kempf MC and Saag MS and Mugavero MJ	Antiviral therapy	HIV infection and obesity: where did all the wasting go?	evaluate factors associated with weight change among patients receiving ART.	2012		Primary	observational cohort project	603	Yes	Treatment naïve patients who initiated ART between January 1, 2000 and December 31, 2008 who (1) maintained therapy for at least 2 years, and (2) had their weight recorded at least twice during the 2 year study period were included as study subjects.	54% were of minority race	78	38		100	96			25.4	6.1		BMI category changes		Greater increases in BMI were observed in patients with baseline CD4 count < 50 cells/μl (3.4 ± 4.1, P<0.01) and boosted protease inhibitor use (2.5±4.1 P=0.01), but did not account for all of the variation observed in weight change. Notably, a greater proportion of females than males were overweight/obese at baseline (56% vs. 41%) and at 24 months (69% vs. 52%;). We observed that a baseline CD4 …	At 24 months, 20% of patients moved from normal to overweight/obese or overweight to obese BMI categories. Increases in obesity prevalence among non-HIV infected individuals are associated with increased chronic disease morbidity and mortality. Coupled with HIV-infection (e.g., inflammation and immune activation) and ART medication contributions to non-AIDS morbidity, this high prevalence of obes…	When change in BMI at 6-month increments was evaluated, an increase in the frequency of overweight (baseline: 24%; 24 months: 31%) and obese (baseline: 20%; 24 months: 25%) participants was observed. Repeated measures ANOVA revealed a significant increase in BMI over two years, with the majority of weight gain occurring during the first six months following initiation of ART. Among our cohort, af…
31660372	31660372	Schafer JJ and Sassa KN and O'Connor JR and Shimada A and Keith SW and DeSimone JA	Open forum infectious diseases	Changes in Body Mass Index and Atherosclerotic Disease Risk Score After Switching From Tenofovir Disoproxil Fumarate to Tenofovir Alafenamide.	The purpose of this study was to determine whether changes in weight, body mass index (BMI), and ASCVD risk score occur after switching from TDF to TAF, without switching other ART regimen components.	2019		Primary	retrospective observational study	110	Yes	Adult patients on TDFcontaining ART for at least 1 year were included if they had evidence of persistent viral suppression. This was defined as having at least 2 consecutive human immunodeficiency virus (HIV) viral load values <200 copies/mL and no values >200 copies/mL in the year before the TAF switch.	African American (58.2%)	72.7	50	11.7	0	24	84 (185 pounds)	25,3 (55,8 p)	28	10.8		weight gain, increase in BMI			In patients with advanced HIV who are underweight before starting ART, weight gain can prolong survival. In contrast, being overweight when initiating treatment or becoming obese on ART can increase a patient’s risk for dyslipidemia, diabetes, hypertension, and cardiovascular disease. Taken together with the increases in BMI and cholesterol, the changes in ASCVD risk score may indicate an increas…	In unadjusted analyses, there were significant increases in weight, BMI, total cholesterol, LDL, HDL, and ASCVD risk score in the year after switching from TDF to TAF (each P ≤ .01). In regression models, switching from TDF to TAF was associated with a 0.45 kg/m2 increase in BMI (95% confidence interval [CI], 0.14–0.76) and a 13% increase in ASCVD risk score (95% CI, 4%–23%). In the year after th…
33625064	33625064	Cindi Z and Maartens G and Bradford Y and Venter WDF and Sokhela S and Chandiwana NC and Haas DW and Sinxadi P	Journal of acquired immune deficiency syndromes (1999)	Genetic Associations with Weight Gain among South Africans who Initiated Dolutegravir-Containing and Tenofovir-Containing Regimens.	to characterize associations between human genetic polymorphisms and magnitude of weight gain	2021		Primary	Multivariable linear regression models were used to characterize associations between polymorphisms relevant to dolutegravir, TAF, and TDF with percentage weight gain from study baseline to week 48. (The ADVANCE study in South Africa is a phase 3 noninferiority clinical trial)	314	Unclear		Black South Africans,	0.39	32	DTG, TAF, and FTC (27, 38); DTG, TDF, and FTC (27, 37)	100	12			DTG, TAF, and FTC: 23.6; DTG, TDF, and FTC: 23.0	DTG, TAF, and FTC (20.6–26.5); DTG, TDF, and FTC (20.0–27.1)		% weight gain		Among South African participants in a randomized clinical trial of dolutegravir plus either TAF/emtricitabine or TDF/ emtricitabine, we identified several potential genetic associations with weight gain. For dolutegravir, only TMEM163 rs7590091 withstood correction for multiple testing and achieved genome-wide significance (b = 3.3, P = 3.7 · 1028). In our analysis for association with percentage…
32829410	32829410	Leonard MA and Cindi Z and Bradford Y and Bourgi K and Koethe J and Turner M and Norwood J and Woodward B and Erdem H and Basham R and Baker P and Rebeiro PF and Sterling TR and Hulgan T and Daar ES and Gulick R and Riddler SA and Sinxadi P and Ritchie MD and Haas DW	Clinical infectious diseases : an official publication of the Infectious Diseases Society of America	Efavirenz Pharmacogenetics and Weight Gain following Switch to Integrase Inhibitor-containing Regimens.	to study pharmacogenetics of weight gain following switch from efavirenz- to INSTI-based regimens	2020		Primary	This study comprised two cohorts: 1) a retrospective, observational cohort of individuals receiving primary care at the Vanderbilt Comprehensive Care Clinic (VCCC), and 2) a retrospective analysis of a clinical trials cohort from efavirenz-containing arms of ACTG protocols.	cohort 1: 101 cohort 2: 557	Yes	1) For the observational cohort, Eligible individuals were prescribed an efavirenz-based regimen for at least the previous 2 years; had no plasma HIV-1 RNA >1000 copies/mL within 6 months before switching; were not pregnant during the study period; remained on the INSTI-based regimen for at least 20 weeks (for week 24 analyses) or 44 weeks (for week 48 analyses) after the switch, had weights docu…	white 1) 64.4%; 2) 43,4	1) 83; 2) 82.5%	1) 53.6; 2) 38	1) 44.8-61.6; 2) (31-44)	2) 100%	12		1) 81.7; 2) 74.4 (65.3-85.3)	1) 69.7-94.7; 2) 65.3-85.3			Absolute weight gain		In the observational cohort (N=61), CYP2B6 slow metabolizers had greater weight gain after switch (p=0.01). This was seen following switch to elvitegravir or raltegravir, but not dolutegravir. UGT1A1 genotype was not associated with weight gain. In the clinical trials cohort (N=462), CYP2B6 slow metabolizers had lesser weight gain at week 48 among participants receiving efavirenz with tenofovir d…		We found that, among virologically suppressed patients who switched from efavirenz- to INSTI-containing regimens during clinical care, CYP2B6 genotypes that predict higher efavirenz concentrations were associated with greater weight gain 48 weeks after switching. This was seen with elvitegravir- and raltegravir-, but not dolutegravir-containing regimens, and was attenuated in sensitivity analyses…
33626965	33626965	Goldberg RN and Kania AT and Michienzi SM and Patel M and Badowski ME	Journal of the International Association of Providers of AIDS Care	Weight Gain in Incarcerated Individuals Living With HIV After Switching to Integrase Strand Inhibitor-Based Therapy.	evaluated virologically suppressed adult prisoners living with HIV and on a non-INSTI regimen before switching or adding an INSTI. Primary outcome assessed average weight change; Secondary outcomes evaluated change in body mass index (BMI), fasting lipid panel, and development of hypertension	2021		Primary	A single-center, non-randomized retrospective cohort study	103	Yes	adults ( 18 years of age), living with HIV or AIDS, incarcerated in IDOC, receiving stable ART (i.e. 6 months and virologically suppressed), documented CD4, HIV-RNA, and weight monitoring at least 6 months prior and post switch or addition of an INSTI.	86% black	95	44		0	84			dolutegravir: 27.6 + 4.821; bictegravir: 27.9 þ 6.814; raltegravir: 25.0 þ 4.009; elvitegravir: 25.5 þ 5.065	dolutegravir: 4.821; bictegravir: 6.814; raltegravir: 4.009; elvitegravir: 5.065		weight gain, increases in BMI			Twenty-three individuals experienced increases in BMI categorization which increases the risk for dyslipidemia, hypertension, diabetes, and many other comorbidities. For those with available FLP, elvitegravir therapy was associated with significant changes in total cholesterol and LDL similar to the findings of other studies	Each INSTI was associated with an average weight increase of 4.3 kg (p < 0.025). The average weight gain per person associated with the INSTI class was found to be 4.9 kg. The total average change in BMI from baseline was 1.6 kg/m2. Furthermore, each INSTI was associated with change in BMI. Bictegravir and dolutegravir were also associated with significant increases in BMI, +1.4kg/m2 and +2.8kg/m…
31634861	31634861	Sherman KE and Peters MG and Thomas DL	Topics in antiviral medicine	HIV and the liver.	In this report we summarize the key findings of the meeting in an effort to provide a roadmap for the next several years of research in the area of HIV and liver disease.	2019		Review																				The risk of liver disease in individuals with HIV infection may be higher due to greater exposure to hepatotoxins such as alcohol and some older ART drugs. Recently, there is a suggestion that persons on integrase strand transfer inhibitor–based regimens may exhibit more weight gain, but it is not known if this is associated with an increased risk of fatty liver.53,54 NASH may be more frequent an…
32357149	32357149	Harezlak J and Sarwat S and Wools-Kaloustian K and Schomaker M and Balestre E and Law M and Kiertiburanakul S and Fox M and Huis In 't Veld D and Musick BS and Yiannoutsos CT	PloS one	PS-SiZer map to investigate significant features of body-weight profile changes in HIV infected patients in the IeDEA Collaboration.	The key objective of this simulation study was to compare the PS-SiZer with the LL-SiZer and SS-SiZer. Our simulation studies were designed to mimic the HIV data analyzed later as part of the illustration of the methodology. we explore possible differences in the durability of weight gain between stavudine (d4T) containing ART regimens versus non-d4T-containing regimens.	2020		Primary	simulation study	185.01	Yes	adults living with HIV from five regions within the IeDEA collaboration	100% african	35% d4T Regimen; 42% Non-d4T regimen;	36	(30-42)	100		55	(48-62) d4T Regimen; (49-62) Non-d4T regimen;						Previous literature suggests that stavudine (d4T) is associated with lipodystrohy, a problem with the way the body produces and stores fat [21] and long-term weight loss compared to other regimens such as, for example, those containing Tenofovir [22] a regimen which is increasingly used as a first-line antiretroviral drug, particularly in the Southern Africa region.		The largest difference in durability of weight gain identified by the SiZer maps was observed in Southern Africa where weight gain in patients treated with d4T-containing regimens lasted 59.9 weeks compared to 133.8 weeks for those with nond4T- containing regimens. In the other regions, persons receiving d4T-containing regimens experienced weight gains lasting 38–62 weeks versus 55–93 weeks in th…
33740044	33740044	Goupil de Bouille J and Vigouroux C and Plessis L and Ghislain M and Teglas JP and Boufassa F and Goujard C and Vignes D and Bouchaud O and Salmon D and Meyer L and Abgrall S	The Journal of infectious diseases	Factors associated with being overweight and obesity in people living with HIV on antiretroviral therapy : socio-clinical, inflammation, and metabolic markers.	We investigated the association between socio-clinical, inflammatory, and metabolic markers and weight gain in people with HIV (PWH) on combination antiretroviral therapy (cART).	2021		Primary	prospective study	158	Yes	individuals who achieved virological suppression (i.e., viral load (VL) <50 copies/ml) on cART, sustained until the M36 assessment, with a unique VL between 50 and 1000 copies/ml tolerated between the first undetectable VL and the M36 measure. Only individuals of normal weight, defined as a BMI of 18-24.9 kg/m2, at cART initiation were considered for the study. Women who were pregnant during the …	65% born in France, 23% born in sub-Saharan Africa	79	35	30-43	100	36	66 kg	(61-73)	22	(21-23)	5,7% hepatitis C; 0,6 % hepatitis B infection; 1,3% type 2 diabetes; 3,8% high blood pressure	overweigh, higher BMI, gain in BMI		After adjustment, higher BMI, originating from sub-Saharan Africa, living in a couple, and higher sTNFR2 and lower adiponectin concentrations at cART initiation were associated with becoming overweight/obese. Those who became overweight tended more frequently to be female, were more frequently born in sub-Saharan Africa and were more frequently living in a couple than those who retained a normal …	Insulin levels were significantly higher in the overweight/obese group than the normal-weight group after 36 months on cART.	After 36 months of cART, 32 (20%) individuals became overweight or obese. The median BMI at cART initiation was 22 kg/m2 (IQR, 21-23). It was lower in the group of individuals who retained a normal weight (median 22 kg/m2, IQR, 20-23) than that who became overweight/obese (median 24 kg/m2, IQR, 23-24) (p <0.01). The overall median (IQR) gain in BMI was 0.82 kg/m2 (-0.03-2.13), 0.53 (-0.03-1.28) i…
25734114	25734114	Hasse B and Iff M and Ledergerber B and Calmy A and Schmid P and Hauser C and Cavassini M and Bernasconi E and Marzolini C and Tarr PE and Aubert V and Barth J and Battegay M and Bernasconi E and Boni J and Bucher HC and Burton-Jeangros C and Calmy A and Cavassini M and Egger M and Elzi L and Fehr J and Fellay J and Furrer H and Fux CA and Gorgievski M and Gunthard H and Haerry D and Hasse B and …	Open forum infectious diseases	Obesity Trends and Body Mass Index Changes After Starting Antiretroviral Treatment: The Swiss HIV Cohort Study.	We describe BMI trends in the entire Swiss HIV Cohort Study (SHCS) population and investigate the effects of demographics, HIV-related factors, and ART on BMI change in participants with data available before and 4 years after first starting ART.	2014		Primary	Cohort Study	1601	Yes	Participants included HIV+ persons, aged ≥16 years who were followed in the SHCS	80% white	81	40	(34–47)	100	264			21.6		1% HCV coinfection	weight gain, BMI change. Body mass index (kg/m2) was stratified into <18.5 (underweight), 18.5–24.9 (normal), 25–29.9 (overweight), and 30 (obese), without modification for Asians		Body Mass Index Change, Year 0–1 After ART Start: In the final, multivariable adjusted model, there was a trend towards larger BMI gain in heterosexual males compared with MSM. Compared with whites, annualized BMI change was not different in black and other ethnicities, but smaller in Asians (−0.79 [95% CI, −1.2 to −.39] kg/m2; P = .001). Body mass index change was associated with older age (0.15…		In the SHCS, overweight/obesity prevalence increased from 13% in 1990 (n = 1641) to 38% in 2012 (n = 8150). In the participants starting ART (n = 1601), mean BMI increase was 0.92 kg/m2 per year (95% confidence interval, .83–1.0) during year 0–1 and 0.31 kg/m2 per year (0.29–0.34) during years 1–4. Body mass index increase after ART start was typically biphasic, the BMI increase in year 0–1 being…
33511237	33511237	Wu KS and Anderson C and Little SJ	Open forum infectious diseases	Integrase Strand Transfer Inhibitors Play the Main Role in Greater Weight Gain Among Men With Acute and Early HIV Infection.	The study used multivariable mixed-effect linear regression models to analyze differences in the rate of weight gain over time between participants receiving early vs deferred antiretroviral therapy (ART) treatment, low vs high baseline CD4 count and HIV RNA, and different classes of ART.	2021		Primary	observational cohort study	463	Yes	adults (age ≥18 years) who were assigned male at birth; Participants with AEH were identified at HIV screening programs of the Primary Infection Resource Consortium (PIRC) at the University of California San Diego (UCSD). Participants newly diagnosed with HIV infection were enrolled	White 83.6	100	33.7	(26.9 to 41.5)	100	108	75.8	(68.0 to 84.4)				Absolute weigh gain, weight gain of ≥12%, 15%, 18% through 96 weeks		neither a baseline CD4 count of <350 cells/μL nor a baseline HIV RNA of >100 000 copies/mL was a predictor of weight gain. Only among the 2.6% of participants with CD4 counts <200 cells/μL at HIV diagnosis was weight gain greater than that observed among the comparators. Additionally, the Early Treatment Group participants did not gain more weight than those in the Deferred Treatment Group. These…		There was no difference in the rate of weight gain between participants who did and did not receive ART within 96 weeks of incident HIV infection. Compared with persons taking non-nucleoside reverse transcriptase inhibitor–based regimens, those who received integrase strand transfer inhibitor (INSTI)–based regimens showed greater weight gain over time. The median weight gain among the 463 study p…
30269210	30269210	Gomez M and Seybold U and Roider J and Harter G and Bogner JR	Infection	A retrospective analysis of weight changes in HIV-positive patients switching from a tenofovir disoproxil fumarate (TDF)- to a tenofovir alafenamide fumarate (TAF)-containing treatment regimen in one German university hospital in 2015-2017.	Purpose To determine whether changing from a tenofovir disoproxil fumarate (TDF)- to a tenofovir alafenamide fumarate (TAF)-containing regimen is correlated with weight changes in a human immunodeficiency virus (HIV)-positive adult cohort.	2018		Primary	retrospectively analyzed real-world cohort	241	Yes	inclusion criteria included: HIV infection, being over 18 years of age, and having been in treatment in the clinic during the study period with either TDF- or TAF-containing regimens. For the weight analysis, weight inclusion criteria had to be met: having at least one measurement on TDF treatment and one measurement on TAF treatment (after switch) during the study period. An additional cohort of…	caucasian 73.4	73.4	45.8	(11.2)	0	24	75.74	(15.61)	24.92	(4.11)		% weight changes				After 360 days of initiating TAF, patients showed a mean (± standard deviation) percentual weight increase of 3.17 ± 0.21, whereas after 360 days of initiating TDF, patients only showed a mean (± standard deviation) percentual weight increase of 0.55 ± 0.17. The repeated measurements general linear model for within-subjects design showed a statistically significant correlation in weight after cha…
30779535	30779535	Verhaegen AA and Van Gaal LF	Current Obesity Reports	Drugs That Affect Body Weight, Body Fat Distribution, and Metabolism	we provide anoverview of drugs that affect body weight, fat distribution, and metabolism	2019		Review																	The term “HIV-associated lipodystrophy syndrome” was introduced to describe a typical loss of subcutaneous fat inthe limbs and face (lipoatrophy) and central or truncal fat accumulation (lipohypertrophy) Lipohypertrophy is characterized by intra-abdominal visceral fat accumulation and localized fat accumulation in breasts, the dorsocervical region and under the skin as lipomas. While in some pati…	Risk factors for lipoatrophy are male gender, older age, lower weight before therapy, lower CD4 cell counts, a higher baseline viral load, and co-infection with hepatitis C. Certain mitochondrial haplotypes and nuclear genetic polymorphisms are associated with an increased risk for lipoatrophy Risk factors associated with fat accumulation during HAART are increasing age, female sex, weight before…	The promotion of generalized weight gain, increases of as little as 5% of visceral adipose tissue are associated with increased metabolic risk, cardiovascular side effects, and even 5-year mortality. Stated differently, the cardiometabolic risk of weight gain in HIV patients is much higher than comparable weight gain in non-HIV infected controls increased fat tissue fibrosis and lipo-hypertrophy,…	patients on highly-active antiretroviral therapy (HAART) often had disorders of fat storage and/or wasting (lipodystrophy) there is a clear association of lipoatrophy with stavudine and zidovudine use, while switching to other retroviral drugs or using an NRTI-sparing regimen reverses lipoatrophy In the AIDS Clinical Trial Group study (A5175), the prevalence of overweight or obesity increased fro…	In patients with visceral fat accumulation, combined aerobic and strength training is generally recognized to reduce visceral fat and biomarkers for inflammation. Switching from a thymidine analogue NRTI (e.g. stavudine or zidovudine) to an alternative agent is considered to be a reasonable strategy to reverse or slow progression of lipoatrophy. Switching from stavudine to other NRTIs has been sh…	the European AIDS Clinical Society recommends monitoring for changes in body composition of HIV patients by using body mass index, waist circumference, waist-to-hip ratio, and to screen regularly for clinical lipodystrophy in all patients at HIV diagnosis, before starting HAART, and annually thereafter. Fat atrophy should be distinguished from general wasting associated with advanced AIDS, where …
33721521	33721521	Surial B and Mugglin C and Calmy A and Cavassini M and Gunthard HF and Stockle M and Bernasconi E and Schmid P and Tarr PE and Furrer H and Ledergerber B and Wandeler G and Rauch A	Annals of internal medicine	Weight and Metabolic Changes After Switching From Tenofovir Disoproxil Fumarate to Tenofovir Alafenamide in People Living With HIV : A Cohort Study.	To assess weight changes, the development of overweight/obesity, and changes in lipid levels 18 months after replacing TDF with TAF.	2021		Primary	Cohort study	4375	Yes	We included patients who were receiving a TDF-containing treatment for at least 6 months and either continued TDF until the end of the study period or had TDF replaced by TAF. All individuals with any follow-up after the index visit were included, and follow-up of individuals who stopped TAF before the end of the observation period was censored at that time.		75.9	50	43-56	0	43	74	(65–84)	Continued TDF: 24.5; Switched to TAF: 24.4;	Continued TDF: (22.1–27.5); Switched to TAF: (22.1–27.3)	Diabetes: Continued TDF: 4.3; Switched to TAF: 5.3; History of CV disease: Continued TDF: 5.5; Switched to TAF: 6.9	Absolute weight changes; BMI category changes		The use of TAF was associated with statistically significant increases in adjusted mean weight regardless of sex or origin. Between-group weight differences of TAF compared with TDF were most pronounced among women of African origin (1.5 kg [CI, 0.4 to 2.5 kg]), followed by women of non-African origin (1.4 kg [CI, 0.2 to 2.7 kg]) and men of non-African origin (1.1 kg [CI, 0.7 to 1.5 kg]), and wer…	We observed increased lipid levels among individuals who switched to TAF compared with those who continued TDF	After 18 months, switching to TAF was associated with an adjusted mean weight increase of 1.7 kg (95% CI, 1.5 to 2.0 kg), compared with 0.7 kg (CI, 0.4 to 1.0 kg) with the continued use of TDF (between-group difference, 1.1 kg [CI, 0.7 to 1.4 kg]). Among individuals with a normal BMI, 13.8% who switched to TAF became overweight/obese, compared with 8.4% of those continuing TDF (difference, 5.4 pe…	The decision to prefer TAF over TDF as a component of ART should be individualized and accompanied by the repeated assessment of cardiometabolic risk factors, including weight and lipids.
33252493	33252493	Erlandson KM and Wu K and Lake JE and Samuels DC and Bares SH and Tassiopoulos K and Koethe JR and Brown TT and Leonard M and Benson CA and Haas DW and Hulgan T	AIDS (London, England)	Mitochondrial DNA haplogroups and weight gain following switch to integrase strand transfer inhibitor-based antiretroviral therapy.	We assessed mitochondrial DNA (mtDNA) haplogroups and weight gain following switch to INSTI-based ART. Race/ethnicity-stratified piecewise linear mixed effects models assessed the relationship between mtDNA haplogroup and weight change slope differences before and after switch to INSTI.	2020		Primary	Race/ethnicity-stratified piecewise linear mixed effects models	291	Yes	All AIDS Clinical Trials Group A5001 and A5322 participants with mtDNA genotyping who switched to INSTI were included. The present analyses included INSTInaıve A5001 and A5322 participants who switched to INSTI-based ART (with or without concomitant switch to TAF) by the end of May 2019, were non-Hispanic White, non-Hispanic Black, or Hispanic, and had mtDNA genotyping available	50% non-Hispanic White	0.78	50	45-57		48			27.0	23.5-30.6		weight slope, weight gain, slope of weight change				some mtDNA haplogroups may be associated with significantly greater weight gain following switch Among the European haplogroups, non-H haplogroups (n=80) had significantly greater slopes of weight increase after [1.79 (1.21, 2.37) kg/year] vs. before switch [0.55 (0.15, 0.94) kg/year; slope difference 1.25 (95% confidence interval 0.11, 2.08) kg/year; P=0.003]. This difference was greatest among …
32080347	32080347	Domingo P and Villarroya F and Giralt M and Domingo JC	International journal of obesity (2005)	Potential role of the melanocortin signaling system interference in the excess weight gain associated to some antiretroviral drugs in people living with HIV.	we postulate that interference with the melanocortin system (MCS) functioning by INsTI plays an essential role in excess weight gain and obesity in PLWH, similar to disturbances caused by melanocortin receptor (MCR) mutations in the general population and by antipsychotic therapy in psychiatric patients (brief communication)	2020		Primary																		Since current cART often includes the combination of INsTI with two NRTI, and since excess weight gain has been described predominantly in INsTI-exposed patients, we hypothesize that INsTI plays a crucial role in the pathogenesis of overweight or clinical obesity in PLWH exposed to these drugs. We propose that interference by INsTI of the MCS function, leading to orexigenic response, is the mecha…		However, the use of INsTI seems to be the essential factor since other cART regimes have not been consistently associated with excess weight gain. Overweight and obesity in PLWH is, like in the general population, a multifactorial process, in which INsTI and perhaps NRTI play a harmful role.
31713814	31713814	Calza L and Colangeli V and Borderi M and Bon I and Borioni A and Volpato F and Re MC and Viale P	Infection	Weight gain in antiretroviral therapy-naive HIV-1-infected patients starting a regimen including an integrase strand transfer inhibitor or darunavir/ritonavir.	evaluate weight change associated with an initial cART including one INSTI or darunavir–ritonavir (DRV/r).	2019		Primary	retrospective, observational, cohort study	680	Yes	Patients starting an antiretroviral regimen including raltegravir (400 mg twice daily), dolutegravir (50 mg once daily), elvitegravir–cobicistat (150/150 mg once daily), or darunavir–ritonavir (800/100 mg once daily), and with a follow-up of at least 12 months were enrolled into the study.	84.3% Caucasian	69.1%	42.1	± 14.2)	100	12	73.3	(± 9.4)	24.2	(± 3.1)	21.9% had arterial hypertension; 5.1% diabetes mellitus; 10.4% chronic hepatitis C.	Absolute weight, BMI and waist circumference changes				The antiretroviral therapy-naïve patients starting a cART including one INSTI or darunavir/ritonavir after 12 months showed a tendency towards an increase in weight, BMI and waist circumference. However, changes in these parameters at month 12 were not significant in comparison with respective baseline values in each group. After 12 months, mean increase in body weight was 1.93 kg in the RAL grou…
31988971	31988971	Barcelo C and Guidi M and Thorball CW and Hammer C and Chaouch A and Scherrer AU and Hasse B and Cavassini M and Furrer H and Calmy A and Haubitz S and Bernasconi E and Buclin T and Fellay J and Tarr PE and Csajka C	Open forum infectious diseases	Impact of Genetic and Nongenetic Factors on Body Mass Index and Waist-Hip Ratio Change in HIV-Infected Individuals Initiating Antiretroviral Therapy.	We assessed body mass index (BMI) and waist hip ration (WHR) change over time in the Swiss HIV Cohort study (SHCS).	2020		Primary	Mixed-effects models	1090	Yes	For the mixed-effects longitudinal analyses of BMI and WHR gain, we included a subset of SHCS participants that initiated ART between January 1, 2005, and December 31, 2015, with ≥1 BMI and WHR measurement close to ART initiation date (defined as baseline, maximum 18 months before ART initiation) and at least another measurement after January 1, 2011, to ensure the inclusion of contemporary ART r…	caucasian 86	80	40	19–76	100	120			23.3	(14.9–63.4)	14% Hepatitis C coinfection; 4% Diabetes mellitus;	WHR change, BMI change, BMI gain, BMI and WHR increases , fat gain, weight gain		A low nadir CD4 count is a significant risk factor for developing general and abdominal obesity. The approximately 2-fold increased risk of overweight and general obesity and almost 60% increased risk of abdominal obesity associated with CD4 nadir<100 cells/ μL was first noted at 1.5 years of ART but persisted at 10 years of ART. Age, WHR, never or past smoking, African ethnicity, and diabetes me…	Gain over time for BMI was best described using time intervals, each defining different rates of BMI change per year (P < .001, compared to models with 1–2 intervals). The first interval covered the period from ART initiation to 1.5 years of ART and showed a median yearly BMI gain of 0.25 (95% confidence interval [CI], 0.18–0.33) kg/m2. The second interval covered the period from 1.5 to 3 years o…	No antiretroviral drug class showed a significant influence on WHR change at other time intervals. the BMI and WHR models revealed an average continuous gain over the study period, more important during the early years after ART initiation. Despite limited average BMI and WHR increases per year (0.3% to 1.1%, respectively), both our models predicted a substantial increase in general and abdominal…	Regular monitoring and implementation of early weight management interventions to address body weight and fat gain are to be encouraged, especially in individuals initiating ART with a low nadir CD4 cell count
27932339	27932339	Tsegaye AT and Wubshet M and Awoke T and Addis Alene K	BMJ open	Predictors of treatment failure on second-line antiretroviral therapy among adults in northwest Ethiopia: a multicentre retrospective follow-up study.	To estimate the rate and predictors of treatment failure on second-line ART among adults living with HIV in northwest Ethiopia.	2016		Primary	institution-based retrospective follow-up study	356	Yes	Individuals who were on secondline ART for at least 6 months of treatment were included	african	55.6	36	±8.9	0	3	52.5	±10.8 kg				Change in weight was defined as the difference between the participant’s last weight and the baseline weight at switch to secondline ART			Change in weight was the other significant predictor of failure. This can be explained by understanding weight gain as an indicator of good response to treatment and having a positive effect for immunity. Decreasing weight may cause OI and vice versa. In most of cases weight change is linked to the clinical condition of the patient.	The significant predictors of failure of second-line ART were found to be: WHO clinical stage IV at switch (adjusted HR (AHR) 2.1, 95% CI 1.1 to 4.1); CD4 count <100 cells/mm3 at switch (AHR 2.0, 95% CI 1.2 to3.5); and a negative change in weight during the study period, (AHR 0.92, 95% CI 0.88 to 0.95) A change in weight from initiation of the study to the end of follow-up had an inverse relation…
28926404	28926404	Lake JE and Li X and Palella FJ Jr and Erlandson KM and Wiley D and Kingsley L and Jacobson LP and Brown TT	AIDS (London, England)	Metabolic health across the BMI spectrum in HIV-infected and HIV-uninfected men.	Poisson regression with robust variance determined associations between HIV serostatus and metabolic health (MH) prevalence (defined as meeting ≤2 of 5 NCEP/ATP III metabolic syndrome criteria), adjusting for age, race, BMI category, smoking and hepatitis C virus infection status	2018		Primary	a cross-sectional analysis, nested cohort study of MACS	1018	Yes	Men enrolled in the Multicenter AIDS Cohort Study. Participants who were alive at Visit 31 or later. we restricted HIV-infected men to those receiving ART and with suppressed plasma HIV-1 RNA (<50 copies/mL by Ultrasensitive Amplicor HIV-1 Monitor Assay, Roche Diagnostics, Pleasanton, CA) at the visit of interest.	non white race 43%	100	53.7	(46.0, 60.4)	0	60			25.1	(22.8, 28.4)	48% Hypertension; 15 % Diabetes mellitus; 33% Metabolic syndrome; 77% Dyslipidemia; 7% HCV infection; 25% Depression;	BMI categories were defined as <25.0, 25.0–29.9, 30.0–34.9 and ≥35.0 kg/m2. We additionally created 4 categories combining metabolic status and BMI: MHO (BMI ≥30 kg/m2 with metabolic health), metabolically unhealthy obese (BMI ≥30 kg/m2 and >2 of the metabolic criteria), metabolically healthy non-obese (BMI <30 kg/m2 with metabolic health) and metabolically unhealthy non-obese (BMI <30 kg/m2 and …			Metabolically healthy obesity prevalence does not differ by HIV serostatus. Non-obese HIV+ men had lower MH prevalence than HIV− men (BMI ≤25 kg/m2: 80% vs 94%, p<0.001; BMI 25–29 kg/m2: 64% vs 71%, p=0.05), but MH prevalence among obese men did not differ by HIV serostatus (BMI 30–34 kg/m2: 35% vs 39%, p=0.48; BMI ≥35 kg/m2: 27% vs 25%, p=0.79). In the adjusted model, non-obese HIV+ men were les…	Among HIV+ men, per year darunavir, zidovudine and stavudine use were associated with lower MH likelihood. among non-obese men, HIV infection is associated with lower MH prevalence, with associations between lack of MH and darunavir and thymidine analog nucleoside reverse transcriptase inhibitor exposure observed. darunavir use was the only PI associated with frequency of metabolic health. daruna…
33400169	33400169	Hoffman RM and Newhouse C and Chu B and Stringer JSA and Currier JS	Current HIV/AIDS reports	Non-communicable Diseases in Pregnant and Postpartum Women Living with HIV: Implications for Health Throughout the Life Course.	This review focuses on the non-communicable diseases (NCDs) that complicate pregnancy and the postpartum period, including hypertensive complications, hyperglycemic disorders, excessive gestational weight gain, and bone mineral density losses. For each disease process, we explore the role of HIV as a possible driver of excess risk, the immediate consequences of these complications on pregnancy ou…	2021		Review																		Several recent large randomized studies have reported significant weight gain associated with DTG in combination with tenofovir alafenamide (TAF), particularly among women. Predictors of INSTIrelated weight gain include black race, female sex, baseline CD4 count < 200 copies/mL, higher HIV RNA levels, and age ≥ 60 years	as the global first-line antiretroviral therapy regimens increasingly include integrase inhibitors, unhealthy weight gain associated with this drug class poses additional risk for NCD-related pregnancy complications and their persistence postpartum weight gain varies by regimen and has been associated with the development of metabolic syndrome, diabetes, and cardiovascular disease Gestational wei…	In the pre-INSTI era, lipodystrophy (central adiposity and peripheral subcutaneous fat wasting) was linked to PIs and associated with insulin resistance and dyslipidemia a randomized trial in treatment-naïve individuals comparing RAL to atazanavir/ritonavir (ATV/r) or darunavir/ritonavir (DRV/r), each in combination with tenofovir disoproxil fumarate (TDF)/emtricitabine (FTC), found that particip…	Data from men and nonpregnant women with HIV suggest benefits of behavioral lifestyle changes for weight loss with modest benefits [99–101] and counseling about lifestyle changes should be integrated into family planning discussions for women who are overweight and obese and planning conception and for women who develop excessive gestational weight gain a DTG-containing regimen may help women ach…
34289404	34289404	Lee YL and Lin KY and Cheng SH and Lu PL and Wang NC and Ho MW and Yang CJ and Liou BH and Tang HJ and Huang SS and Huang SH and Chen TC and Lin CY and Lin SP and Lee YT and Hung CC	International journal of antimicrobial agents	Dual therapy with dolutegravir plus boosted protease inhibitor as a maintenance or salvage therapy in highly experienced people living with HIV.	To evaluate combination of DTG plus bPI (mostly boosted DRV) as an option for highly experienced HIV- positive patients, especially those who had multiple antiretroviral RAMs or intolerance to prior regimens.	2021		Primary	multicentre study	77	Yes	patients aged ≥20 years who had been receiving DTG plus a bPI for more than 3 months were included.		96.1	36.0	(30.0–44.5)	0	34	65.0	(60.0–74.8)			3,9% HBV co-infection;				Data on weight changes were available for 69 patients. The average weight increased from 68.6 kg to 69.9 kg at Week 24 (difference, 1.3 kg; P < 0.001) and to 71.4 kg at Week 48 (difference, 2.8 kg; P < 0.001) with switch to DTG plus bPI from regimens of RAL plus bPI, two NRTIs plus NNRTI, and two NRTIs plus bPI. After switch, one-way repeated measures ANOVA showed significant changes for total ch…		It is important to monitor weight regularly and to keep a healthy lifestyle, especially among those with overweight or obesity.	It is important to monitor weight regularly and to keep a healthy lifestyle, especially among those with overweight or obesity.
26962236	26962236	Mave V and Erlandson KM and Gupte N and Balagopal A and Asmuth DM and Campbell TB and Smeaton L and Kumarasamy N and Hakim J and Santos B and Riviere C and Hosseinipour MC and Sugandhavesa P and Infante R and Pillay S and Cardoso SW and Tripathy S and Mwelase N and Berendes S and Andrade BB and Thomas DL and Bollinger RC and Gupta A	The Journal of infectious diseases	Inflammation and Change in Body Weight With Antiretroviral Therapy Initiation in a Multinational Cohort of HIV-Infected Adults.	to assess the effect of BMI on inflammatory markers	2016		Primary	a substudy to PEARLS study	246	Yes	Eligible participants had a CD4+ T-cell count of <300 cells/mm3 and no history of recent acute illness (ie, pneumonia, gastroenteritis, or pelvic inflammatory disease) or opportunistic infections	black 53%	50	35	(29–41)								change in body mass index (BMI); BMI was categorized as underweight (<18.5), normal (18.5– 24.9), overweight (≥25–29.9), and obese (≥30), weight gain		Being either overweight or underweight at ART initiation was associated with heightened systemic inflammation. While weight gain among overweight/obese persons predicted increased inflammation, weight gain among underweight persons predicted reduced inflammation. At week 48 of ART, among all participants, compared with baseline immune markers, TNF-α (P < .001), CXCL-10 (P < .001), and IL-18 (P < …	each 1-unit gain in BMI among participants with normal BMI resulted in an increase of approximately 18%–20% in the risk of cardiovascular events sCD14 has been linked to cardiovascular disease risk and mortality among HIV-infected adults Both IL-18 and CRP have been associated with cardiovascular disease, obesity, and mortality Previous studies have demonstrated that similar magnitude of change i…	between week 0 and week 48 of ART, the proportion of underweight participants decreased >2-fold from 8% to 3%, and the proportion of overweight/obese participants increased from 27% to 37%. A median 14% increase in BMI was observed among underweight participants, compared with a median 5% increase in both normal and overweight groups. we have uncovered important differences in the inflammatory/ i…
34449491	34449491	Darnell J and Jain S and Sun X and Qin H and Reynolds T and Karris MY and Hill LA	Medicine	Impact of switching to tenofovir alafenamide on weight gain as compared to maintaining a non-tenofovir alafenamide containing regimen.	Evaluate the impact of switching to an anti-retroviral regimen containing tenofovir alafenamide (TAF) on weight and the development of metabolic complications compared to remaining on a non-TAF containing regimen.	2021		Primary	Single-center retrospective observational case-control study	608	Yes	PLWH who were on an ARV regimen that did not contain TAF and were switched to an ARV regimen containing TAF. Exclusion criteria was less than 1 year of follow up after change to a TAF based regimen, absence of weight and BMI data at both 6 and 12 months after change to a TAF based regimen, or a further switch in ART during the study period.	0.432	TAF switch group: 44 %; Control group: 80%	TAF switch group: 49.4; Control group: 54.1	TAF switch group: (48.4–50.4); Control group: (52.5–55.7)	0	33	TAF switch group: 81.2; Control group: 81.6	TAF switch group: (79.8–83.0); Control group: (78.9–84.4)	TAF switch group: 26.8; Control group: 27.1	TAF switch group: (26.3–27.3); Control group: (26.3–27.9)	14,8% Baseline diabetes; 39,1% Baseline hypertension; 19,1 % Baseline hyperlipidemia	change in weight 12 months after switching to aTAF based regimenas compared to change inweight 12 months from the start of the study period in the control group.				Persons that switched to a TAF containing regimen (n=446) demonstrated significantly higher mean weight gain compared to controls (n= 162) at 6 (1.55 vs 0.19 kg, P<.001) and 12 months (2.02 vs 0.77 kg, P<.001) postswitch. This trajectory differed from the mean weight change (95%CI) of 0.13kg (–0.23 to 0.49 kg) in the 6 month period prior to switching to a TAF containing regimen. Adjusting for age…
34449049	34449049	Sjaarda A and Bernstein A and Sparks A and Saber S and Siegel M	Infection	Comparison of weight gain after antiretroviral switch to integrase strand transfer inhibitor or tenofovir alafenamide-based therapy.	Several studies have reported weight gain after switching to integrase strand transfer inhibitor (INSTI)-base antiretroviral therapy (ART). Debate persists if weight gain also occurs when switching from tenofovir disoproxil fumarate (TDF) to tenofovir alafenamide (TAF)-based ART.	2021		Primary	retrospective chart review	329	Yes	Patients were eligible if they were virally suppressed (defined as an HIV RNA PCR of ≤ 100 copies/mm3) on INSTI-based ART and had previously been switched from either a NNRTI- or PI-based regimen, or if they were virally suppressed on TAF-based ART and had previously been switched from a TDF-based regimen	61% Black	73.6%	49.7		0	18	INSTI switch group: 82,9; TAF switch group: 85,9; NNRTI group: 88,5		INSTI switch group: 27.6; TAF switch group: 28.4; NNRTI group: 28.8			Absolute weight gain		When assessing baseline factors associated with this weight gain in the INSTI switch group, those weighing < 70 kg at the time of ART switch were more likely to gain weight compared to those weighing 70–90 kg (3.8 vs 2.3 kg, p = 0.043), as well as compared to those weighing > 90 kg (3.8 vs 1.8 kg, p = 0.032).		This study showed a statistically significant weight gain in patients switched from NNRTI- or PI- to INSTI-based ART and from TDF- to TAF-based ART compared to patients maintained on NNRTI-based ART. PLWH who were virologically suppressed on NNRTI- or PIbased ART had a mean 2.4 kg weight gain over an average 17 months after being switched to INSTI-based ART. Furthermore, by comparing subjects’ we…	patients should be counselled about the potential for weight gain in the first 18 months after changing from older TDFcontaining NNRTI- or PI-based ART regimens to currently recommended TAF-containing INSTI-based ART regimens and given the option to stay on older regimens if their HIV infection is being effectively controlled.
33278177	33278177	Shah S and Hill A	Current opinion in infectious diseases	Risks of metabolic syndrome and diabetes with integrase inhibitor-based therapy.	This review aims to comprehensively summarise the available evidence for weight gain with newer antiretroviral treatments. It will also explore the long-term implications of weight gain.	2021		Review																	Lipohypertrophy is characterised by excess fat accumulation in the abdominal region or around organs (visceral adipose tissue [VAT]). In Lake et al. study of 972 participants switched to INSTI-based treatment, waist circumference increases were greater in women and those of Black ethnicity In the Women’s Interagency HIV Study (WIHS), a switch to INSTIs led to significant increases in body (waist,…	Effects are more pronounced in women and Black people. Risk factors identified for weight gain include female gender [19, 38, 44], Black ethnicity [19, 37, 38, 44] and old age [19, 38, 44]. In the Tsepamo cohort differences in weight gain by ART regimen were larger amongst women who weighed over 80 kg and were lower amongst women who weighed < 50 kg before ART initiation. The return-to-health eff…	VAT is linked to a higher risk of metabolic syndrome, insulin resistance and cardiovascular disease [63] This finding of increased waist circumference is concerning as central obesity is included in the metabolic syndrome criteria [67]. the changes in VAT suggests potential long-term cardiovascular disease and metabolic disease risk, which are particularly pronounced when dolutegravir is taken in…	There is now a solid evidence base suggesting that INSTIs, particularly dolutegravir and bictegravir, are associated with weight gain. When tenofovir AF is used in combination with integrase inhibitors, it is associated with more pronounced weight gain than with INSTIs alone, although it is currently unclear whether tenofovir AF has an independent effect on weight gain. An analysis of the North A…	The NRTI backbone of tenofovir disoproxil fumarate/emtricitabine has been known to have a neutral effect on weight gain. Weight suppressing effects of tenofovir disoproxil fumarate have been observed in some studies [91, 92]. It is important that policy makers respond swiftly with noncommunicable disease–HIV co-integration strategies to aid mitigation of this additional burden. development of sta…	it is essential that there is regular monitoring including frequent BMI checks and HbA1c for long-term glucose status, as well as encouraging behavioural lifestyle interventions to minimise modifiable risk factors. Currently, there is not enough long-term data from phase III trials due to short follow-up periods, and existing trials are not powered to detect small differences in adverse metabolic…
biblio-1289598	10.1590/1983-1447.2021.20200310	Costa and Christefany R├®gia Braz; Melo and Elizabete Santos; Antonini and Marcela; Pontes and Priscila Silva; Gir and Elucir; Reis and Renata Karina	Rev. ga├║ch. enferm	Overweight and obesity in people living with HIV/ Sobrepeso y obesidad en personas que viven con VIH/ Sobrepeso e obesidade em pessoas que vivem com HIV	To identify overweight and obesity and as associated variables in people living with HIV.	2021		Primary	Cross-sectional, quantitative and analytical study	340	Yes	Participants in the PLHIV study met the following inclusion criteria: older than 18 years, both sexes, aware of their serological condition regardless of the stage of HIV infection; undergoing ART for at least six months; and in clinical-outpatient follow-up in the chosen services. Those in confinement and pregnant women were excluded.		57.9%	44.35	±11.7,	0	36							The highest abdominal circumferences and lipid changes were predominantly among the highest body mass index (BMI). waist circumference values of the participants with the highest BMI are over 100 cm. Depending on the location, adipose tissue has different metabolic characteristics, and intra-abdominal adiposity has the greatest influence on the deterioration of insulin sensitivity. Thus, it is co…	The greatest chances of obtaining BMI values>25 kg/m² were among men (OR: 1.87; 95% CI: 1.02-2.42), having metabolic syndrome (OR: 5.66; 95% CI: 3.26-9.83) and the undue (OR: 3.89; 95% CI: 2.17-7.00). The variables that presented the highest chances of overweight and obesity, considered independent, were: being male (OR: 1.87; 95% CI: 1.02-2.42), being a smoker (OR: 3.89; 95% CI: 2.17-7.00) and h…	Regarding the distribution of lipid profile, PLHIV who were overweight had a high percentage, over 60%, for alterations in total cholesterol, HDL-c, and triglycerides. In the obese, these alterations ranged from 60% to 100% the increase in body fat, especially abdominal, can be a chronic source of pro-inflammatory proteins that influence the course of the disease and early aging, thus increasing …		the preferred actions for weight loss are healthy habits, including a balanced diet, regular physical activity, not smoking, and reduced alcohol intake Another intervention that has been proposed to PLHIV with obesity is the classic surgical procedure, such as bariatric surgery, which has shown significant impacts and helped improve the comorbidities associated with obesity Future studies should …
biblio-1272206	2078-6751	Omole and Olufemi B; Semenya and Mary-Anne M. L	South. Afr. j. HIV med. (Online)	Treatment Outcomes in a Rural HIV Clinic in South Africa: Implications for Health Care	To assess the treatment outcomes of an HIV clinic in rural Limpopo province, South Africa.	2016		Primary	Retrospective cohort study involving review of patients’ medical records.	124	Yes	HIV-positive patients initiated on antiretroviral treatment (ART)		31	41		0	11					16.1 % Pregnancy (4 patients fell pregnant twice during the period under consideration); 10,5% Arthritis; 4% Hypertension; 1,6 COPD: 0,8% diabetes	Absolute weight gain		Of all variables, only age < 50 years and being pregnant were significantly associated with higher VLs (p = 0.03).	The prevalence of opportunistic infections decreased from 58.4% at baseline to 15.3% at 36 months after initiation of ART.	There was a mean weight gain of 5.9 kg over the 36 months Patients’ weights increased with time on ART, with the most significant increases occurring between baseline and 6 months after ART initiation (Mean weight 57.1 kg at baseline vs. 62.1 kg at 6 months of ART; p = 0.01) Although the largest improvements in CD4, VLs, and weights were recorded in the first 6 months of ART, viral rebound became…		weight gain needs to be monitored closely considering that obesity and lipodystrophy have been associated with metabolic syndrome, diabetes, and hyperlipidaemia.24
emb55	10.2174/1874613601206010036	Maman D. and Glynn J.R. and Crampin A.C. and Kranzer K. and Saul J. and Jahn A. and Mwinuka V. and Ngwira M.H.C. and Mvula H. and Munthali F. and McGrath N.	Open AIDS Journal	Very early anthropometric changes after antiretroviral therapy predict subsequent survival, in Karonga, Malawi	Antiretroviral (ART) scale-up in Malawi has been achieved on a large scale based mainly on clinical criteria. Simple markers of prognosis are useful, and we investigated the value of very early anthropometric changes in predicting mortality.	2012	Exclude due to undernutrition?	Primary	prospective cohort study,	573	Yes	Patients attending the clinic in this period were included in the study if: (a) they initiated ART based on a fixed dose combination of Stavudine, Lamivudine and Nevirapine; (b) they had not had prior ART treatment when they joined the clinic (apart from Nevirapine for prevention of mother-to-child transmission); (c) they agreed to participate and gave their written consent; and (d) they were abo…		41	37.4	(IQR 31.6; 44.6)	100	11			18.6	(95% CI 18.4 to 18.8)		The WHO defines Chronic Energy Deficiency (CED) in adults [16] as mild if the BMI lies between 17 and 18.4 kg/m2, severe if it is between 16 and 16.9 kg/m2 and very severe if the BMI is below 16 kg/m2. The WHO define CED cut-off points for MUAC at 22cm for women and 23cm for men. The MUAC was measured to the nearest 0.1cm at the midpoint of the upper arm and always measured on the same arm. BMI a…	The mean MUAC change was -0.06cm (444 observations, 95%CI -0.29 to 0.01) after 2 weeks on ART, 0.12cm (346 observations, 95%CI -0.04 to 0.29) at 6 weeks and 1.24cm at 6 months (111 observations, 95%CI 0.87 to 1.62) Although the mean MUAC of the patients did not increase at 2 weeks, unlike BMI, changes in MUAC and BMI at 2 weeks were similarly predictive of subsequent survival. The median MUA and …		Very early anthropometric changes, after 2 and 6 weeks on ART, are strong predictors of survival, independent of baseline characteristics After 2 weeks on ART, a BMI increase of less than 0.5 kg/m2 was strongly associated with higher subsequent mortality. The association was stronger after adjusting for sex, age, baseline categories of BMI, and WHO initial stage, (HR 2.47, 95%CI 1.24 to 4.93, p=0…	Both body mass index (BMI) and mid-upper arm circumference (MUAC) increased linearly with increased time on ART, and were closely correlated with each other. The mean changes of BMI and MUAC initially followed a linear trend with time on ART. The mean increase in BMI was 0.15 kg/m2 (446 observations, 95%CI 0.07 to 0.22) at 2 weeks, 0.45 kg/m􀀁 (346 observations, 95%CI 0.33 to 0.58) at 6 weeks and …
emb26	10.7860/JCDR/2019/27990.12521	Achappa B. and Madi D. and Yousuff M. and Rao S. and Ramapuram J.	Journal of Clinical and Diagnostic Research	Clinical and immunological outcomes after initiation of second line anti-retroviral therapy in people living with HIV	To determine the clinical and immunological response to second-line ART as measured by change in mean body weight, change in WHO staging and change in CD4 cell count respectively.	2019		Primary	cross-sectional study	110	Yes	The study population comprised of HIV positive patients of age >18 years of either gender started on second-line ART after first-line therapy failure from January 2010 till March 2015. Pregnant women and patients whose CD4 cell counts were unavailable were not included in the study.		68.2	43.79	±6.98	0	62	50.65	±7.9			Tuberculosis 25.4%); Pneumocystis pneumonia 7.2%; Candidiasis 5.4%; Toxoplasmosis 3.6%; CMV Oesophagitis 1.8%; Cryptococcal meningitis 0.9%;	body weight increased				The body weight increased to 53.02±7.93 kg and 54.69±8.16 kg at the end of 6 and 12 months of therapy respectively which was statistically significant (p-0.001)
emb19	10.2147/HIV.S262663	Weldesenbet A.B. and Ayele T.A. and Sisay M.M. and Tusa B.S. and Kebede S.A.	HIV/AIDS - Research and Palliative Care	Predictors of change in weight among people living with hiv on antiretroviral treatment in west hararghe zone, Ethiopia: A retrospective longitudinal study	To identify predictors of weight change among people living with HIV (PLWH) in West Hararghe, Ethiopia.	2020		Primary	institutional-based retrospective cohort study	558	Yes	The study included all PLWH aged 18 years and above who started ART between 2013 and 2019 and registered in the ART Registry of Chiro and Gelemso Hospitals. Patients who had at least two weight measurements were included in the study.	100% african	36.6	32	27.0–40.0	0	64	53.54±10.30				82.3% had TB co-infection	Absolute weight change		age of respondent (beta=0.136, 95% CI, 0.044:0.227), time since the initiation of antiretroviral therapy (ART) (beta=0.089, 95% CI, 0.075:0.104), primary educational status (beta=2.403, 95% CI, 0.540:4.266), secondary educational status (beta=4.035, 95% CI, 1.666:6.404), tertiary and above educational status (beta=3.444, 95% CI, 0.330:6.558), sex (beta= −5.514, 95% CI, -7.260:-3.768), ambulatory …		Weight showed improvement in follow-up periods Time since the start of ART is one of the factors that is significantly associated with weight change. For a unit increase in time spent on ART, the expected weight of PLWH is increased by 0.089.		Close monitoring is recommended for patients with ambulatory baseline functional status and for patients with baseline CD4 count ≤200.
emb49	10.1080/20786204.2014.10844585	Luke C.A. and Moosa M.Y.S. and Esterhuizen T.M. and Knight S.E. and Saman S. and Ross A.	South African Family Practice	Lactic acidosis, risk factors and predictive laboratory markers: A nested case control study in South Africa	To describe the epidemiology of lactic acidosis, define the risk factors and identify predictive laboratory markers in the context of the roll-out of ART in South Africa.	2014		Primary	retrospective cohort	1762	Yes	persons living with HIV (> 18 years) commenced on stavudine-containing ART. Adult persons living with HIV with a CD4 count less than 200 cells/μl, or World Health Organization stage 4 disease (acquired immune deficiency syndrome-defining criteria) routinely received twice-daily stavudine 40 mg if they weighed over 60 kg, or 30 mg if they weighed less than 60 kg up to July 2007, after which all pa…	100% african	31	36.1		0	52	Females 60,6; males 60,9							This study confirmed female gender and a high body weight to be strong risk factors for lactic acidosis. Significant factors [Lactic acidosis ] were being female [adjusted odds ratio (AOR) of 5.4] and increased body weight (adjusted OR of 1.1 per kg).	Lactic acidosis occurred in 79 (17 per 1 000 person-years) of 1 762 people living with HIV on ART. The risk of lactic acidosis increased 6.6, 6.9 and 95 times (adjusted ORs) as weight increased from a baseline weight of < 60 kg to 60-69 kg, 70-79 kg or > 80 kg, respectively. In the 63 cases with lactic acidosis and complete records, 59 (94%) presented with weight loss (a median loss of 6 kg, inte…	Six months into therapy, predictors of developing lactic acidosis were an ALT > 50 IU/l (adjusted OR of 11.1) and a higher TG (adjusted OR of 8.8 per mmol/l).
emb22	10.1093/ofid/ofz491	Galdamez R. and Garc´┐¢a J.A. and Fern´┐¢ndez M. and Robledano C. and Agull´┐¢ V. and Garc´┐¢a-Abell´┐¢n J. and Telenti G. and Padilla S. and Guti´┐¢rrez F. and Masi´┐¢ M.	Open Forum Infectious Diseases	Short-term increase in risk of overweight and concomitant systolic blood pressure elevation in treatment-Na´┐¢ve Persons starting INSTI-based antiretroviral therapy	Integrase strand transfer inhibitors (INSTI) have been associated with weight gain, but their effect on short-term overweight and obesity incidence, blood pressure (BP), and metabolic markers has not been described in treatment-naïve people with HIV(PWH).	2019		Primary	a retrospective database analysis	219	Yes	treatment naïve HIV-infected adults (age ≥18 years) enrolled in the outpatient clinic of the University General Hospital of Elche (Spain), who initiated ART between January 1, 2007, and July 11, 2019.		54	44	37,0-53,5	100	22	70.4	13.7	INSTI-Based Regimen: 23.5; non-INSTI-Based Regimen: 24.1	INSTI-Based Regimen: (3.0); non-INSTI-Based Regimen: (4.5)	26 % hypertension;7,8 % diabetes	Absolute weight gain; change of BMI category		Patients who became overweight and obese had a significant increase in LDL cholesterol. The study confirmed a modest increase in body weight following initiation of ART. This is a well-described phenomenon that may be considered as a “return to health” effect of ART, and it has been associated with greater HIV disease severity and survival benefits for those who are not initially overweight. the …	A number of observational studies have reported an increasing prevalence of overweight and clinical obesity in HIV-infected patients starting ART [3, 14, 29], raising concerns for obesity-related complications, particularly cardiovascular events [30]. Indeed, in a multinational cohort study, weight gain among overweight and obese persons starting ART heightened systemic inflammation, [22] and, in…	The incidence of overweight and obesity was significantly greater in persons starting INSTI-based regimens: 15 (36.6%) of 41 patients treated with INSTI versus 30 (28.9%) of 104 treated with other ART regimens and was reached sooner than with non-INSTI–based regimens (hazard ratio, 2.3; 95% CI, 1.2–4.4; P = .011) Of the total population, 66.2% were enrolled with a BMI <25 kg/mt2, 41 patients with…
emb53	24995767	Denue B.A. and Ikunaiye P.N.Y. and Denue C.B.A.	Eastern Mediterranean Health Journal	Body mass index changes during highly active antiretroviral therapy in Nigeria	In this study, 120 patients with newly diagnosed HIV infection were prospectively evaluated to determine the effect of HAART on body mass index (BMI).	2012		Primary	observational cohort study,	120	Yes	patients with newly diagnosed HIV infection who were eligible for HAART. from March to December 2007 at the University of Maiduguri Teaching Hospital, a tertiary institution in Northeastern Nigeria. Patients already receiving HAART were excluded.	africans	39.2%	men: 41.38; women: 37.5	men: 8.39; women: 10.2	0	30			21.39	12.04–32.46, SD 3.96		BMI categories were: underweight < 18.5 kg/m2; normal weight 18.5–24.9 kg/m2; overweight 25–29.9 kg/m2; and obese ≥ 30 kg/m2, as described previously [15,16]. The incident cases of becoming underweight, overweight, or obese were confirmed by two consecutive measurements during follow-up.		On multivariate analysis, time-updated CD4 count and higher baseline BMI were associated with a greater increase in BMI. Anaemia at diagnosis was associated with a significant increase in BMI. There were no significant effects of age, sex, disease severity, viral load or educational status on BMI changes. A positive correlation was observed between changes in BMI and CD4 cell count (r2 = 0.402, P…		The percentage of participants overweight after 30 months of HAART increased significantly in comparison to baseline (22% vs 14.4%), while obesity increased almost three-fold (6.4% vs 2.5%). During the course of the study 99 (83.1%) patients gained weight, six (4.7%) had no weight change, and 15 (12.2%) lost weight. There was a significant increase in overweight and obese patients. Among the pati…		The association between time-updated CD4 count and greater increase in BMI suggests that BMI could be a surrogate for CD4 count in monitoring treatment response in resource-limited settings.
emb10	10.1016/j.eclinm.2020.100573	Kanters S. and Vitoria M. and Zoratti M. and Doherty M. and Penazzato M. and Rangaraj A. and Ford N. and Thorlund K. and Anis P.A.H. and Karim M.E. and Mofenson L. and Zash R. and Calmy A. and Kredo T. and Bansback N.	EClinicalMedicine	Comparative efficacy, tolerability and safety of dolutegravir and efavirenz 400mg among antiretroviral therapies for first-line HIV treatment: A systematic literature review and network meta-analysis	we updated and expanded the evidence base to assess the comparative efficacy, tolerability, and safety of first-line antiretroviral therapy (ART) regimens.	2020		Systematic review																Absolute weight gain		This degree of certainty is attributable to lack of historical data to support findings from newer trials, a need for a better understanding of factors that influence weight gain, and a need to better understand the nature of the weight gain (e.g., a return to normal weight vs. a movement into high BMI). Factors that may influence weight gain include race, sex, and backbone combinations.	It will be necessary to monitor weight gains as they can lead to notable co-morbidities and adversely impact pregnancy outcomes.	More recently, the potential issue of weight gain has emerged. Unfortunately, the evidence base is sparse. At 48 weeks DTG led to an additional +1,63 Kg (95% CrI: 0,56 2,70) relative to EFV, and increased to +3,56 Kg (95% CrI: 0,75 6,40) at 96 weeks in the ADVANCE trial among patients with TDF-based backbones. Weight gains were larger in patients using TAF-based backbones. Concerns over weight ga…
emb02	10.1089/apc.2021.0106	Hanttu A. and Vuoti S. and Kivel´┐¢ P. and Arkkila P. and Lundbom N. and Hakkarainen A. and Lundbom J. and Lehtim´┐¢ki T. and Viskari H. and Lehtinen V. and Pietil´┐¢inen K.H. and Sutinen J.	AIDS Patient Care and STDs	Liver Fat, Adipose Tissue, and Body Composition Changes after Switching from a Protease Inhibitor or Efavirenz to Raltegravir	Our objective was to study the effects of switching from a protease inhibitor (PI) or efavirenz (EFV) to RAL on liver fat, body composition, and metabolic parameters among people living with HIV (PLWH) with high risk for nonalcoholic fatty liver disease (NAFLD).	2021		Primary	randomized trial	43	Yes	(1) ongoing EFV- or a PI-based ART regimen with no changes in the ART during the past 6 months, (2) plasma HIV RNA <50 copies/mL during the past 12 months, and (3) no documented or suspected resistance to integrase inhibitors or nucleoside reverse transcriptase inhibitors. The metabolic inclusion criterion was (1) fatty liver diagnosed by imaging studies or liver biopsy o (2) body mass index (BMI…		79	RAL: 49; control: 50	RAL: (39–54); control: (43–62)	0	15			RAL: 27.2; CONTROL: 29.2	RAL: (24.2–30.7); CONTROL: (27.5–35.4)		Body weight increase, weight gain,	Median (interquartile range) liver fat content was normal in RAL 2.3% (1.1–6.0) and control 3.1% (1.6–7.3) group at baseline. Liver fat and visceral adipose tissue remained unchanged during the study. Body weight [from 85.9 kg (76.1–97.7) to 89.3 (78.7–98.7), p = 0.019], body fat mass [from 20.3 kg (14.6–29.7) to 22.7 (17.0–29.7), p = 0.015], and subcutaneous adipose tissue (SAT) volume [from 397…	The change in IL-6 and high sensitivity C reactive protei (hs-CRP) between the study groups was statistically significant favoring RAL	Circulating lipids and inflammatory markers improved in RAL compared to control group Total and LDL cholesterol and HDL cholesterol decreased significantly in RAL group	there were no statistically significant changes in liver fat content either within or between the study groups, whereas body weight and fat mass increased significantly in RAL group We observed a potentially harmful increase in body weight and body fat mass after the ART switch, yet, changes in concentrations of lipids and inflammatory markers favored RAL group.
emb06	10.1080/25787489.2021.1975610	Bracchi M. and Pagani N. and Dalla Pria A. and Milinkovic A. and Nwokolo N. and Thomas L. and Mandalia S. and Boffito M. and Moyle G.	HIV Research and Clinical Practice	A phase IV, open-label three-arm study investigating the impact of a combination of tenofovir disoproxil fumarate/emtricitabine with raltegravir or dolutegravir or elvitegravir/cobicistat on renal function in HIV-1 antiretroviral na´┐¢ve patients	Tenofovir DF (TDF) remains one of the preferred backbone agents for naive HIV patients starting antiretroviral treatment (ART). The impact of TDF on renal function and metabolic parameters may vary by anchor agent. We investigated the impact of TDF in combination with 3 different integrase inhibitors on tubular anci glomerular function, and metabolic parameters in ART-naive patients.	2021		Primary	A phase IV, open-label three-arm study	57	Yes	Eligible subjects at screening were ART-naive HIV- 1 infected patients, aged 18 years or above, with a viral load > 1000 copies/mL, any CD4+ count, and with no known or established renal disease or abnormality (estimated glomerular filtration rate using MDRD formula >60 ml/min).	caucasina 76,7	95	Raltegravir: 40; Dolutegravir: 36; Elvitegravir: 31	Raltegravir: 22-58; Dolutegravir: 20-56; Elvitegravir: 20-52	100	12			23	22,1-26,4		Absolute weight gain			Significant increases in RBP/creatinine ratio at week 24 were seen in all arms [RAL +4.7 µg/mmol (Cl 0.43 to 8.98, p=0.032); DTG +4.96µg/mmol (Cl 0.77 to 9.15, p = 0.021); EVG/c +6.95 µg/mmol (Cl 2.53 to 11.36, p = 0.002)], although this was not sustained to week 48 in the RAL arm. Similar changes across the arms were observeci for urinary a1 microglobulin (RAL +6.20 mg/L, p = 0.030; DTG +6.30 mg…	Over 48 weeks a significant weight gain was observed in the DTG arm only ( + 1.68Kg, SD 3.26, p = 0.049) but not RAL or EVG/c. INSTls in combination with TDF/FTC impact differently on tubular microproteinuria, eGFR, metabolic markers and weight Choice of INSTI with TDF/FTC may impact the renal and metabolic safety profile of the regimen in treatment naive subjects. Raltegravir
emb21	10.1016/j.obmed.2019.100133	Li J. and Lai H. and Chen S. and Lai S.	Obesity Medicine	Cocaine use modifies the association of antiretroviral therapy regimens with obesity in HIV-infected adults	The main objective of this study was to examine the interactive effects of ART regimens and cocaine use on obesity in adults with HIV infection.	2019		Primary	observational study	672	Yes	participants with HIV	95% African Americans	62.7%	47	42–51		132			25.3	22.2–29.5		obesity, high BMI, weight gain		The multivariate robust regression analyses of the overall sample showed that being female (β=3.171, SE=0.461, p < 0.05), current cigarette smoking (β=−1.807, SE=0.436, p < 0.05), BMI at age 20 (β=0.628, SE=0.052, p < 0.05), and blood hemoglobin levels (β=0.576, SE=0.143, p < 0.05) were significantly associated with BMI. According to logistic regression models, being female (OR=4.433, 95% CI=2.69…		duration of protease inhibitor use was significantly associated with lower BMI (β=−0.012, SE=0.005, p < 0.05) inthe individuals who had never used cocaine. No such association was found in cocaine users. Multiple logistic regression analyses showed that duration of PI use was significantly associated with a lower risk of obesity (OR=0.313, 95% CI=0.135, 0.724) in cocaine non-users. No such associ…	cocaine abstinence or reduced use may alleviate ART-associated adverse effects on body weight status. Given the high prevalence of cocaine use in people with HIV infection, treating cocaine addiction may be considered as an important component of the comprehensive management and care of HIV-infected patients with obesity and obesity-related diseases.
emb13	10.1007/s11908-020-00727-w	Pérez S.E. and Chow S.P. and Kania A. and Goldberg R. and Badowski M.E.	Current Infectious Disease Reports	Weighing in on the Role of Integrase Strand Transfer Inhibitors (INSTIs) on Weight Gain: Fact or Fiction?	The goal of this manuscript was to review the growing body of evidence examining the relationship between integrase strand inhibitors (INSTIs) and weight gain in treatment-naïve and treatment-experienced populations of people living with HIV. The intent of this review was to understand the magnitude of the weight gain and whether INSTIs were the sole cause.	2020		Systematic review																		greater weight gain with INSTI initiation was observed in patient-specific populations. Larger weight gain was observed in women compared with that in men in four studies [6, 10, 15, 16]. Belgian cohort study observed higher weight gain not only in women (2.55 kg; p = 0.036) but also in sub-Saharan African patients (2.61 kg; p = 0.006), ART-naïve patients (3.83 kg; p = 0.0003), and patients with …		This compilation of data suggests a link between the INSTI class and weight gain. some studies demonstrated greater weight gain with DTG-containing groups when combined with tenofovir alafenamide (TAF). DTG was once again associated with the most weight gain in this population, with weight gain also exhibited with RAL and EVG. Among treatment-naïve populations, dolutegravir (DTG) generally exhibi…
34522873	34522873	Bischoff J and Gu W and Schwarze-Zander C and Boesecke C and Wasmuth JC and van Bremen K and Dold L and Rockstroh JK and Trebicka J	EClinicalMedicine	Stratifying the risk of NAFLD in patients with HIV under combination antiretroviral therapy (cART).	This study investigated the differential role of body mass index (BMI) and combination antiretroviral treatment (cART) drugs on NAFLD progression	2021		Primary	single center prospective longitudinal observational study	319	Yes	monoinfected HIV positive patients with at least two visits. Eligibility criteria comprised an age >18 years, a confirmed HIV diagnosis and a self-reported alcohol intake of less than 30 g/day for male participants and 20 g/day for female participants.	76,2% Caucasian origin	77	45.7	±11,5 years		64	77,2 kg	± 14,2	24.9	± 4,5	6,0% diabetes mellitus; 20,4 % arterial hypertension	>5% of weight gain and >10% of weight gain , increase of BMI		Significantly more patients who were underweight (BMI<18,5 kg/m2) at baseline were found to belong to the category gaining over 10% of weight.	A BMI>23 kg/m2 (OR: 4,238, 95% CI: 2,078 8,938; p < 0,0001), tenofovir-alafenamid (TAF) (OR: 5,073, 95% CI: 2,362 1,899); p < 0,0001) and integrase strand transfer inhibitors (INSTI) (OR: 2,354, 95% CI: 1,370 4,048; p = 0,002), as well as type 2 diabetes mellitus (OR: 7,605, 95% CI: 2,315 24,981; p < 0,0001) were independent predictors of de novo steatosis in multivariable analysis. BMI of >23 kg…	Tenofovir disoproxilfumarate (TDF) was associated with a lower risk for weight gain and steatosis progression/onset using CAP value (HR: 0,28, 95% CI: 0,12 0,64; p = 0,003) and FAST scores (HR: 0,31, 95% CI: 0,101 0,945; p = 0,04). While TAF and INSTI increase the risk of progression of steatosis, TDF was found to be independently associated with a lower risk of a clinically significant weight ga…	TDF to be protective against weight gain and therefore might be protective for development of steatosis as well, as indicated by our analysis
34555326	34555326	Bansi-Matharu L and Phillips A and Oprea C and Grabmeier-Pfistershammer K and Gunthard HF and De Wit S and Guaraldi G and Vehreschild JJ and Wit F and Law M and Wasmuth JC and Chkhartishvili N and d'Arminio Monforte A and Fontas E and Vesterbacka J and Miro JM and Castagna A and Stephan C and Llibre JM and Neesgaard B and Greenberg L and Smith C and Kirk O and Duvivier C and Dragovic G and Lundgr…	The lancet. HIV	Contemporary antiretrovirals and body-mass index: a prospective study of the RESPOND cohort consortium.	We investigated associations between a prespecified clinically significant increase (>7%) in body-mass index (BMI) and contemporary antiretroviral use.	2021		Primary	The International Cohort Consortium of Infectious Diseases (RESPOND) is a prospective, multicohort collaboration, including data from 17 well established cohorts and over 29 000 people with HIV.	14703	Yes	People with HIV under prospective follow-up from Jan 1, 2012, and older than 18 years were eligible for inclusion. Participants were required to have CD4 cell counts and HIV viral load measurement in the 12 months before or within 3 months after baselin	74.7	74.5	≤7% BMI increase: 45; >7% BMI increase: 42	≤7% BMI increase: (37–53); >7% BMI increase: (35–49)		36			≤7% BMI increase: 23,9; >7% BMI increase: 23,0	≤7% BMI increase: 21,8-26,4; >7% BMI increase: 20,8-25,4		more than 7% increase in BMI		Higher CD4 count was associated with a reduced risk of BMI increase (0·97, 0·96–0·98 per 100 cells per μL increase).People with low CD4 cell counts before starting treatment were also more likely to have a BMI increase than were those with counts greater than 350 cells per μL, as seen in other studies. those with a BMI increase of more than 7% were more likely to be female (28·3% vs 22·4%), of Bl…		14 703 people were included in this study, of whom 7863 (53·5%) had a more than 7% increase in BMI. Compared with lamivudine, use of dolutegravir (odds ratio [OR] 1·27, 95% CI 1·17–1·38), raltegravir (1·37, 1·20–1·56), and tenofovir alafenamide (1·38, 1·22–1·35) was significantly associated with a more than 7% BMI increase, as was low pre-antiretroviral BMI (2·10, 1·91–2·31 for underweight vs hea…	Use of several antiretrovirals, including tenofovir disoproxil and abacavir, was significantly associated with a reduced risk of BMI increase compared with lamivudine.
34541891	34541891	Stires H and LaMori J and Chow W and Zalewski Z and Vidulich A and Avina M and Sloan C and Hughes Iv R and Hardy H	AIDS research and human retroviruses	Weight Gain and Related Co-Morbidities Following Antiretroviral Initiation in the 2000s: A Systematic Literature Review.	A systematic literature review was performed to describe current published literature describing the use of newer ARTs, weight gain, and related comorbidities.	2021		Systematic review																Absolute weight gain		our review indicated birth sex differences in weight gain wherein female PLWH gain more weight than males.11,18 In addition, one study by Taylor et al. focused on disparities in weight gain among minorities and uninsured populations by separating PLWH on ART (dolutegravir, raltegravir, elvitegravir, darunavir, and rilpivirine) into groups based upon race/ethnicity and health insurance status. Uni…	Many of the studies reported altered weight-related comorbidities, including increased risk of diabetes and hypertension. An increased risk of developing diabetes in PLWH treated with ART could be associated with increased weight gain with ART use as described in the previous section, or could be caused by HIV.25 Increased risk of cardiovascular disease (CVD) has been described in PLWH regardless…	Overall, patients gained *5 kg 18–96 months after initiating ART. Despite an expectation that newer ARTs may be safer, a review of the literature suggests that contemporary ART use is associated with pronounced weight gain and related comorbidities. most of the 30 peer-reviewed articles describing weight gain found the most significant gains during the first year of ART initiation. For some PLWH,…
34488664	34488664	Plum PE and Maes N and Sauvage AS and Frippiat F and Meuris C and Uurlings F and Lecomte M and Leonard P and Paquot N and Fombellida K and Vaira D and Moutschen M and Darcis G	BMC infectious diseases	Impact of switch from tenofovir disoproxil fumarate-based regimens to tenofovir alafenamide-based regimens on lipid profile, weight gain and cardiovascular risk score in people living with HIV.	we evaluated lipid profile, weight gain and calculated cardiovascular risk change after switching from tenofovir disoproxil fumarate (TDF)-based regimens to tenofovir alafenamide (TAF)- based regimens.	2021		Primary	single center observational retrospective cohort study	129	Yes	patients with suppressed viral load for at least one year before switching who fitted in one of the two groups below: First group (TDF/TDF): Patients treated continuously with TDF-based regimens. Second group (TDF/TAF): Patients treated with TDF-regimens during at least 6 months then switched to TAF-regimens while maintaining other drugs unchanged.	53,5 caucasinan; 44,2 african	65.9	50	TDF/TDF group: ±11; TDF/TAF group: ±12	0	24	TDF/TDF group: 74.7; DF/TAF group: ±77.8	TDF/TDF group: ± 14.8 ; DF/TAF group: ± 15	TDF/TDF group: 25,1 ; DF/TAF group: 26,3	TDF/TDF group: ± 4.8 ; DF/TAF group: ± 4,9	23,25 Treated hypertension; 11,6 Treated dyslipidemia; 3,9 Familial cardiovascular event; 7,75 diabetes;	Absolute weight and BMI changes		we showed that switch to TAF-based regimen is associated with a significant weight gain in virally-suppressed females,	Switching from TDF to TAF resulted in a significant increase in triglycerides levels, total cholesterol and HDL cholesterol. LDL cholesterol and total cholesterol/HDL ratio did not show significant changes. Calculated cardiovascular risk increased after switch from TDF- to TAF-based therapy. In the TDF/TDF group, total cholesterol decreased significantly between 2016 and 2018 (p = 0.028). Triglyc…	Weight, and so Body Mass Index (BMI), evolution showed a non-significant decrease in the TDF/TDF group (p = 0.38) a non-significant increase in the TDF/TAF group (p = 0.21) and a global trend in weight gain after switch to TAF (p = 0.058) in the linear mixed regression models.
31479220	31479220	Sarkar S and Brown TT	eds. Endotext. South Dartmouth (MA)	Diabetes in People Living with HIV	This chapter reviews points to consider in the diagnosisand monitoring of diabetes in PLWH and discusses interactions that may occur between specific ART agents and glucose lowering medications.	2019		Review																	Lipodystrophy associated with ART is characterized by either lipoatrophy in the face, arms, and legs, lipoaccumulation that can lead to gynecomastia, dorsocervical fat tissue, and increased intra-abdominal fat, [42,43], or mixed lipodystrophy, in which lipoatrophy and lipoaccumulation occur together. As noted above, lipodystrophy has been associated with PI use [21] and with older generation NRTI…	Having a lower baseline CD4 count and the use of a PI as a third drug were risk factors associated with a greater increase in BMI [53]. In one study of PLWH, risk factors for being overweight or obese in PLWH included increasing age and either no evidence of hepatitis C infection or evidence of cleared hepatitis C infection [57]. Although ART reduces some inflammatory biomarkers in PLWH [60], the…	The consequences of weight gain in PLWH may be different from those in the general population. In a study of U.S. Veterans, the risk of incident diabetes with 10 or more pounds of weigh gain during the first year after ART initiation in HIV+ Veterans was significantly greater than in HIV- Veterans [54]. PLWH have several risk factors for developing hypertension, including a greater prevalence of …	One risk factor for developing diabetes in PLWH is PI use. the prevalence of PI based regimen use decreased from 1997 to 2004 [26]. In addition, the effects of all PIs, namely older generation versus newer generation PIs, including atazanavir and darunavir, on glucose homeostasis are not equal. the newer generation PIs have not been associated with an increased incidence of diabetes, with one stu…

## Sheet: Foglio4
ID	DOI (if N/A ISSN or URL)
biblio-1289598	10.1590/1983-1447.2021.20200310
biblio-984644	10.1016/j.jped.2018.02.006
biblio-1259199	2277-9205
biblio-910559	10.11606/issn.2176-7262.v50i5p317-321
biblio-1272206	2078-6751
sea-160058	0973-3922
sea-158401	http://imsear.searo.who.int/handle/123456789/158401
biblio-1270457	1999-7671
wpr-631374	2072-1625
sea-153449	http://imsear.searo.who.int/handle/123456789/153449
biblio-1270052	2078-6190
biblio-1270434	1999-7671
sea-164046	2231-0894
23072344	10.1089/aid.2012.0234
23636235	10.3945/ajcn.112.053728
23656440	10.1080/09540121.2013.793265
24121754	10.1097/QAI.0000000000000010
24778754	10.11604/pamj.2013.16.117.3136
25431572	10.3389/fimmu.2014.00507
25734114	10.1093/ofid/ofu040
26213694	10.1093/ofid/ofv095
26352511	10.1089/aid.2015.0147
26352511	10.1089/aid.2015.0147
26375465	10.1097/QAI.0000000000000691
26962236	10.1093/infdis/jiw096
27171741	10.1097/QAI.0000000000001071
27552195	10.1371/journal.pone.0158264
27925407	10.1002/oby.21663
28370356	10.1002/jbmr.3147
28825943	10.1097/QAI.0000000000001525
28926404	10.1097/QAD.0000000000001651
29043609	10.1007/s11904-017-0368-6
29255735	10.1093/ofid/ofx239
29529066	10.1371/journal.pone.0194199
29649107	10.3390/nu10040475
30269210	10.1007/s15010-018-1227-0
30542325	10.3389/fendo.2018.00705
31100116	10.1093/cid/ciz407
31294931	10.1002/jia2.25324
31551394	10.1136/bmjopen-2019-033393
31577571	10.1097/QAD.0000000000002302
31660372	10.1093/ofid/ofz414
31789693	10.1097/QCO.0000000000000616
31943774	10.1111/mcn.12949
31988971	10.1093/ofid/ofz464
32030090	10.1007/s40506-019-00207-3
32072466	10.1007/s11904-020-00483-5
32099991	10.1093/cid/ciaa177
32294337	10.1002/jia2.25484
32080347	10.1038/s41366-020-0551-5
32395339	10.1155/2020/8016791
31634861	https://www.iasusa.org/wp-content/uploads/2019/09/27-3-101.pdf
32521616	10.3390/microorganisms8060864
31606734	10.1093/cid/ciz999
31504324	10.1093/cid/ciz853
32766375	10.36469/jheor.2020.13457
32829410	10.1093/cid/ciaa1219
32860583	10.1007/s40265-020-01379-9
32936919	10.1093/cid/ciaa1403
32960272	10.1093/cid/ciaa1073
32964062	10.1093/ofid/ofaa338
33048879	10.1097/QAD.0000000000002725
33060420	10.1097/QAI.0000000000002447
30668716	10.1093/jac/dky551
33128552	10.1093/milmed/usaa416
33148997	10.1097/QAI.0000000000002556
33231474	10.1089/aid.2020.0197
33380904	10.1007/s40506-019-00203-7
29707388	10.4102/sajhivmed.v19i1.770
33459579	10.1080/25787489.2020.1848131
33511237	10.1093/ofid/ofaa619
33587500	10.1097/QAI.0000000000002655
33625064	10.1097/QAI.0000000000002661
33626965	10.1177/2325958221996860
29608129	10.1089/jwh.2017.6717
27932339	10.1136/bmjopen-2016-012537
33720508	10.1111/hiv.13061
26797215	10.1093/cid/ciw017
33951089	10.1371/journal.pone.0251205
34036745	10.1002/jia2.25732
25778734	10.1093/trstmh/trv016
34179212	10.36469/001c.24535
34449491	10.1097/MD.0000000000027047
25761868	10.1093/cid/civ192
25580365	10.4172/2155-6113.1000323
24637543	10.1097/QAD.0000000000000266
23516440	10.1371/journal.pone.0058135
23469772	10.1089/aid.2013.0016
22951353	10.3851/IMP2348
32357149	10.1371/journal.pone.0220165
32577427	10.1093/ofid/ofaa195
32668455	10.1093/cid/ciaa988
33119739	10.1093/cid/ciaa1652
33252493	10.1097/QAD.0000000000002771
33437946	10.1016/j.eclinm.2020.100615
33633036	10.1097/QAI.0000000000002642
33838004	10.1002/jia2.25702
34117756	10.1093/cid/ciab542
34488664	10.1186/s12879-021-06479-9
34522873	10.1016/j.eclinm.2021.101116
